# Supplementary material for: Deoxythymidylate Kinase as a Promising Marker for Predicting Prognosis and Immune Cell Infiltration of Pan-cancer
Source: Front Mol Biosci. 2022 Jul 12;9:887059. doi: 10.3389/fmolb.2022.887059 (PMC9315941; doi:10.3389/fmolb.2022.887059)
Supplement: Supplementary file 1 [file DataSheet1.zip]

Archive with 14 entries (13 files):
- supplementary files/
- supplementary files/supplementary figure 1.tif
- supplementary files/supplementary figure 2a.tif
- supplementary files/supplementary figure 2b.tif
- supplementary files/supplementary file 1.pdf
- supplementary files/supplementary file 2.xlsx
- supplementary files/supplementary file 3.xlsx
- supplementary files/supplementary file 4.xlsx
- supplementary files/supplementary file 5.xlsx
- supplementary files/supplementary file 6.xlsx
- supplementary files/supplementary file 7.xlsx
- supplementary files/supplementary file 8.xlsx
- supplementary files/supplementary file 9.xlsx
- supplementary files/supplementary table 1.docx
