# Supplementary material for: Deoxythymidylate Kinase as a Promising Marker for Predicting Prognosis and Immune Cell Infiltration of Pan-cancer
Source: Front Mol Biosci. 2022 Jul 12;9:887059. doi: 10.3389/fmolb.2022.887059 (PMC9315941; doi:10.3389/fmolb.2022.887059)
Supplement: Supplementary file 1 [file DataSheet1.zip › supplementary files/supplementary file 2.xlsx]

## Sheet: string_interactions
#node1	node2	node1_string_id	node2_string_id	neighborhood_on_chromosome	gene_fusion	phylogenetic_cooccurrence	homology	coexpression	experimentally_determined_interaction	database_annotated	automated_textmining	combined_score
AK2	NME3	9606.ENSP00000346921	9606.ENSP00000219302	0	0	0	0	0.116	0	0.65	0.245	0.746
AK2	NME4	9606.ENSP00000346921	9606.ENSP00000219479	0	0	0	0	0.064	0	0.65	0.577	0.849
AK2	NT5C1A	9606.ENSP00000346921	9606.ENSP00000235628	0	0	0	0	0	0	0.65	0.192	0.705
AK2	NT5C	9606.ENSP00000346921	9606.ENSP00000245552	0	0	0	0	0.047	0	0.65	0	0.652
AK2	RRM2B	9606.ENSP00000346921	9606.ENSP00000251810	0	0	0	0	0.102	0	0.9	0.276	0.929
AK2	CMPK2	9606.ENSP00000346921	9606.ENSP00000256722	0	0	0	0	0.061	0.085	0	0.457	0.493
AK2	NT5E	9606.ENSP00000346921	9606.ENSP00000257770	0	0	0	0	0.061	0	0.65	0.245	0.73
AK2	DCK	9606.ENSP00000346921	9606.ENSP00000286648	0	0	0	0	0	0	0.9	0.199	0.916
AK2	RRM1	9606.ENSP00000346921	9606.ENSP00000300738	0	0	0	0	0.091	0	0.9	0.167	0.917
AK2	ENTPD3	9606.ENSP00000346921	9606.ENSP00000301825	0	0	0	0	0	0	0.65	0.154	0.691
AK2	DTYMK	9606.ENSP00000346921	9606.ENSP00000304802	0	0	0	0	0.122	0.085	0	0.619	0.668
AK2	NME1	9606.ENSP00000346921	9606.ENSP00000337060	0	0	0	0	0.175	0	0.65	0.393	0.809
AK2	NT5C2	9606.ENSP00000346921	9606.ENSP00000339479	0	0	0	0	0.063	0	0.65	0	0.658
AK2	DHFR	9606.ENSP00000346921	9606.ENSP00000396308	0	0	0	0	0.091	0	0	0.484	0.511
AK2	ENTPD8	9606.ENSP00000346921	9606.ENSP00000360561	0	0	0	0	0	0	0.65	0.101	0.671
AK2	ENSG00000250741	9606.ENSP00000346921	9606.ENSP00000433415	0	0	0	0	0	0	0.65	0.117	0.677
AK2	NT5C1B	9606.ENSP00000346921	9606.ENSP00000352904	0	0	0	0	0	0	0.65	0.117	0.677
AK2	NT5C3B	9606.ENSP00000346921	9606.ENSP00000389948	0	0	0	0	0.064	0	0.65	0.103	0.68
AK2	GUK1	9606.ENSP00000346921	9606.ENSP00000355689	0	0	0	0	0.108	0	0	0.662	0.686
AK2	NT5C3A	9606.ENSP00000346921	9606.ENSP00000484415	0	0	0	0	0.064	0	0.65	0.128	0.689
AK2	ENTPD1	9606.ENSP00000346921	9606.ENSP00000360250	0	0	0	0	0	0	0.65	0.166	0.695
AK2	NME7	9606.ENSP00000346921	9606.ENSP00000356785	0	0	0	0	0.064	0	0.65	0.221	0.722
AK2	AK9	9606.ENSP00000346921	9606.ENSP00000410186	0	0	0	0.642	0.063	0.098	0.65	0.603	0.745
AK2	NME6	9606.ENSP00000346921	9606.ENSP00000416658	0	0	0	0	0.108	0	0.65	0.358	0.782
AK2	DUT	9606.ENSP00000346921	9606.ENSP00000370376	0.046	0	0	0	0.152	0.551	0	0.538	0.81
AK2	NT5M	9606.ENSP00000346921	9606.ENSP00000373674	0	0	0	0	0	0	0.65	0.568	0.842
AK2	NME1-NME2	9606.ENSP00000346921	9606.ENSP00000376886	0	0	0	0	0.079	0.416	0.65	0.442	0.88
AK2	NME2	9606.ENSP00000346921	9606.ENSP00000376889	0	0	0	0	0.112	0.413	0.65	0.445	0.885
AK2	RRM2	9606.ENSP00000346921	9606.ENSP00000353770	0	0	0	0	0.096	0	0.9	0.194	0.92
AK9	NME3	9606.ENSP00000410186	9606.ENSP00000219302	0	0	0	0	0.064	0	0.8	0.36	0.869
AK9	NME4	9606.ENSP00000410186	9606.ENSP00000219479	0	0	0	0	0.064	0	0.8	0.504	0.899
AK9	UMPS	9606.ENSP00000410186	9606.ENSP00000232607	0	0	0	0	0.089	0	0	0.539	0.562
AK9	NT5C1A	9606.ENSP00000410186	9606.ENSP00000235628	0	0	0	0	0	0	0.65	0.267	0.732
AK9	NT5C	9606.ENSP00000410186	9606.ENSP00000245552	0	0	0	0	0	0	0.65	0.151	0.69
AK9	RRM2B	9606.ENSP00000410186	9606.ENSP00000251810	0	0	0	0	0.063	0	0.65	0.184	0.709
AK9	CMPK2	9606.ENSP00000410186	9606.ENSP00000256722	0	0	0	0	0.064	0.129	0.9	0.441	0.948
AK9	NT5E	9606.ENSP00000410186	9606.ENSP00000257770	0	0	0	0	0.061	0	0.65	0.226	0.723
AK9	DCK	9606.ENSP00000410186	9606.ENSP00000286648	0	0	0	0	0	0	0.9	0.111	0.907
AK9	TK2	9606.ENSP00000410186	9606.ENSP00000299697	0	0	0	0	0	0	0	0.465	0.465
AK9	RRM1	9606.ENSP00000410186	9606.ENSP00000300738	0	0	0	0	0.064	0	0.65	0.233	0.726
AK9	ENTPD3	9606.ENSP00000410186	9606.ENSP00000301825	0	0	0	0	0.062	0	0.65	0.318	0.756
AK9	DTYMK	9606.ENSP00000410186	9606.ENSP00000304802	0	0	0	0	0.064	0.129	0.9	0.54	0.957
AK9	TYMS	9606.ENSP00000410186	9606.ENSP00000315644	0.069	0	0	0	0.088	0	0	0.36	0.409
AK9	NME1	9606.ENSP00000410186	9606.ENSP00000337060	0	0	0	0	0.064	0	0.8	0.36	0.869
AK9	NT5C2	9606.ENSP00000410186	9606.ENSP00000339479	0	0	0	0	0	0	0.65	0	0.65
AK9	NT5C1B	9606.ENSP00000410186	9606.ENSP00000352904	0	0	0	0	0	0	0.65	0	0.65
AK9	RRM2	9606.ENSP00000410186	9606.ENSP00000353770	0	0	0	0	0.063	0	0.65	0.068	0.667
AK9	GUK1	9606.ENSP00000410186	9606.ENSP00000355689	0	0	0	0	0.134	0	0.9	0.422	0.945
AK9	NME7	9606.ENSP00000410186	9606.ENSP00000356785	0	0	0	0	0.064	0	0.8	0.528	0.904
AK9	ENTPD1	9606.ENSP00000410186	9606.ENSP00000360250	0	0	0	0	0.062	0	0.65	0.179	0.707
AK9	ENTPD8	9606.ENSP00000410186	9606.ENSP00000360561	0	0	0	0	0.062	0	0.65	0.309	0.753
AK9	DUT	9606.ENSP00000410186	9606.ENSP00000370376	0.046	0	0	0	0.086	0.15	0.9	0.242	0.933
AK9	NT5M	9606.ENSP00000410186	9606.ENSP00000373674	0	0	0	0	0	0	0.65	0.224	0.716
AK9	NME1-NME2	9606.ENSP00000410186	9606.ENSP00000376886	0	0	0	0	0.064	0	0.8	0.36	0.869
AK9	NME2	9606.ENSP00000410186	9606.ENSP00000376889	0	0	0	0	0.064	0	0.8	0.36	0.869
AK9	NT5C3B	9606.ENSP00000410186	9606.ENSP00000389948	0	0	0	0	0.062	0	0.65	0.066	0.666
AK9	DHFR	9606.ENSP00000410186	9606.ENSP00000396308	0	0	0	0	0.064	0	0	0.406	0.42
AK9	ENSG00000250741	9606.ENSP00000410186	9606.ENSP00000433415	0	0	0	0	0	0	0.65	0	0.65
AK9	NT5C3A	9606.ENSP00000410186	9606.ENSP00000484415	0	0	0	0	0.062	0	0.65	0.066	0.666
AK9	NME6	9606.ENSP00000410186	9606.ENSP00000416658	0	0	0	0	0.064	0	0.8	0.564	0.911
ANKMY1	DTYMK	9606.ENSP00000385887	9606.ENSP00000304802	0	0	0	0	0	0	0	0.641	0.641
ANKMY1	C2orf54	9606.ENSP00000385887	9606.ENSP00000373586	0	0	0	0	0	0	0	0.697	0.697
ANKMY1	THAP4	9606.ENSP00000385887	9606.ENSP00000385006	0	0	0	0	0	0	0	0.709	0.709
BLOC1S4	DTYMK	9606.ENSP00000318128	9606.ENSP00000304802	0	0	0	0	0.061	0	0	0.634	0.642
C2orf54	DTYMK	9606.ENSP00000373586	9606.ENSP00000304802	0	0	0	0	0	0	0	0.648	0.648
C2orf54	THAP4	9606.ENSP00000373586	9606.ENSP00000385006	0	0	0	0	0	0	0	0.707	0.707
CCT6A	NME1	9606.ENSP00000275603	9606.ENSP00000337060	0	0	0	0	0.388	0	0	0.086	0.417
CCT6A	NME1-NME2	9606.ENSP00000275603	9606.ENSP00000376886	0	0	0	0	0.617	0	0	0.086	0.635
CCT6A	DTYMK	9606.ENSP00000275603	9606.ENSP00000304802	0	0	0	0	0.356	0	0	0.476	0.648
CDC6	RRM2B	9606.ENSP00000209728	9606.ENSP00000251810	0	0	0	0	0.292	0	0	0.187	0.4
CDC6	DTYMK	9606.ENSP00000209728	9606.ENSP00000304802	0	0	0	0	0.367	0	0	0.48	0.657
CDC6	KIAA0101	9606.ENSP00000209728	9606.ENSP00000300035	0	0	0	0	0.639	0	0	0.108	0.664
CDC6	TK1	9606.ENSP00000209728	9606.ENSP00000301634	0	0	0	0	0.6	0	0	0.358	0.732
CDC6	DHFR	9606.ENSP00000209728	9606.ENSP00000396308	0	0	0	0	0.361	0	0	0.638	0.759
CDC6	LIG1	9606.ENSP00000209728	9606.ENSP00000263274	0	0	0	0	0.704	0.05	0	0.51	0.85
CDC6	DUT	9606.ENSP00000209728	9606.ENSP00000370376	0	0	0	0	0.854	0	0	0.181	0.875
CDC6	TYMS	9606.ENSP00000209728	9606.ENSP00000315644	0	0	0	0	0.767	0	0	0.506	0.88
CDC6	MAD2L1	9606.ENSP00000209728	9606.ENSP00000296509	0	0	0	0	0.783	0.186	0	0.449	0.894
CDC6	RRM2	9606.ENSP00000209728	9606.ENSP00000353770	0	0	0	0	0.861	0	0	0.503	0.928
CDC6	RRM1	9606.ENSP00000209728	9606.ENSP00000300738	0	0	0	0	0.884	0	0	0.639	0.956
CDC6	CDC7	9606.ENSP00000209728	9606.ENSP00000393139	0	0	0	0	0.379	0.157	0.9	0.896	0.993
CDC7	MAD2L1	9606.ENSP00000393139	9606.ENSP00000296509	0	0	0	0	0.644	0	0	0.388	0.773
CDC7	RRM1	9606.ENSP00000393139	9606.ENSP00000300738	0	0	0	0	0.301	0	0	0.285	0.479
CDC7	DTYMK	9606.ENSP00000393139	9606.ENSP00000304802	0	0	0	0	0.1	0	0	0.714	0.732
CDC7	TYMS	9606.ENSP00000393139	9606.ENSP00000315644	0	0	0	0	0.231	0	0	0.406	0.523
CDC7	RRM2	9606.ENSP00000393139	9606.ENSP00000353770	0	0	0	0	0.326	0	0	0.37	0.558
CMPK1	NME3	9606.ENSP00000360939	9606.ENSP00000219302	0	0	0	0	0.067	0	0.9	0.239	0.922
CMPK1	NME4	9606.ENSP00000360939	9606.ENSP00000219479	0	0	0	0	0.064	0	0.9	0.685	0.967
CMPK1	UMPS	9606.ENSP00000360939	9606.ENSP00000232607	0	0	0	0	0.064	0	0.9	0.733	0.972
CMPK1	RRM2B	9606.ENSP00000360939	9606.ENSP00000251810	0	0	0	0	0.09	0	0.9	0.393	0.94
CMPK1	CMPK2	9606.ENSP00000360939	9606.ENSP00000256722	0	0	0	0	0.064	0.129	0	0.803	0.825
CMPK1	NME5	9606.ENSP00000360939	9606.ENSP00000265191	0	0	0	0	0.064	0	0.9	0.161	0.914
CMPK1	DCK	9606.ENSP00000360939	9606.ENSP00000286648	0	0	0	0	0.077	0	0.9	0.699	0.969
CMPK1	RRM1	9606.ENSP00000360939	9606.ENSP00000300738	0	0	0	0	0.064	0	0.9	0.458	0.944
CMPK1	TK1	9606.ENSP00000360939	9606.ENSP00000301634	0	0	0	0	0.049	0	0	0.527	0.531
CMPK1	ENTPD3	9606.ENSP00000360939	9606.ENSP00000301825	0	0	0	0	0.062	0	0	0.658	0.666
CMPK1	DTYMK	9606.ENSP00000360939	9606.ENSP00000304802	0	0	0	0	0.064	0.167	0	0.883	0.901
CMPK1	TYMS	9606.ENSP00000360939	9606.ENSP00000315644	0.069	0	0	0	0.064	0	0	0.704	0.719
CMPK1	NME1	9606.ENSP00000360939	9606.ENSP00000337060	0	0	0	0	0.064	0	0.9	0.485	0.947
CMPK1	NT5C2	9606.ENSP00000360939	9606.ENSP00000339479	0	0	0	0	0.061	0	0	0.387	0.4
CMPK1	DCTD	9606.ENSP00000360939	9606.ENSP00000349576	0	0	0	0	0.089	0.051	0	0.53	0.558
CMPK1	RRM2	9606.ENSP00000360939	9606.ENSP00000353770	0	0	0	0	0.063	0	0.9	0.316	0.93
CMPK1	GUK1	9606.ENSP00000360939	9606.ENSP00000355689	0	0.033	0	0	0.103	0	0	0.406	0.445
CMPK1	NME7	9606.ENSP00000360939	9606.ENSP00000356785	0	0	0	0	0.064	0	0.9	0.265	0.925
CMPK1	NT5C3A	9606.ENSP00000360939	9606.ENSP00000484415	0	0	0	0	0.062	0	0	0.424	0.436
CMPK1	NME1-NME2	9606.ENSP00000360939	9606.ENSP00000376886	0	0	0	0	0.064	0	0	0.534	0.545
CMPK1	NME2	9606.ENSP00000360939	9606.ENSP00000376889	0	0	0	0	0.064	0	0	0.556	0.567
CMPK1	NT5M	9606.ENSP00000360939	9606.ENSP00000373674	0	0	0	0	0	0	0	0.64	0.64
CMPK1	NME6	9606.ENSP00000360939	9606.ENSP00000416658	0	0	0	0	0.074	0	0.9	0.339	0.933
CMPK2	NME3	9606.ENSP00000256722	9606.ENSP00000219302	0	0	0	0	0.062	0	0.9	0.208	0.919
CMPK2	NME4	9606.ENSP00000256722	9606.ENSP00000219479	0	0	0	0	0.062	0	0.9	0.616	0.96
CMPK2	UMPS	9606.ENSP00000256722	9606.ENSP00000232607	0.11	0	0	0	0.064	0	0.9	0.576	0.96
CMPK2	NT5C1A	9606.ENSP00000256722	9606.ENSP00000235628	0	0	0	0	0	0	0.9	0.225	0.919
CMPK2	NT5C	9606.ENSP00000256722	9606.ENSP00000245552	0	0	0	0	0.061	0	0.9	0.05	0.903
CMPK2	RRM2B	9606.ENSP00000256722	9606.ENSP00000251810	0	0	0	0	0.164	0.05	0.9	0.273	0.934
CMPK2	DPYD	9606.ENSP00000256722	9606.ENSP00000359211	0	0	0	0	0.102	0	0	0.401	0.439
CMPK2	GUK1	9606.ENSP00000256722	9606.ENSP00000355689	0	0	0	0	0.062	0	0	0.482	0.493
CMPK2	TK1	9606.ENSP00000256722	9606.ENSP00000301634	0.05	0	0	0	0.079	0	0	0.471	0.497
CMPK2	TYMS	9606.ENSP00000256722	9606.ENSP00000315644	0.182	0	0	0	0.233	0.05	0	0.458	0.633
CMPK2	LIG1	9606.ENSP00000256722	9606.ENSP00000263274	0	0	0	0	0.447	0	0	0.427	0.669
CMPK2	DUT	9606.ENSP00000256722	9606.ENSP00000370376	0.176	0	0	0	0.633	0	0	0.425	0.811
CMPK2	NT5E	9606.ENSP00000256722	9606.ENSP00000257770	0	0	0	0	0	0	0.9	0.046	0.9
CMPK2	DTYMK	9606.ENSP00000256722	9606.ENSP00000304802	0	0	0	0	0	0	0	0.902	0.902
CMPK2	ENTPD3	9606.ENSP00000256722	9606.ENSP00000301825	0	0	0	0	0.062	0	0.9	0.117	0.909
CMPK2	ENTPD8	9606.ENSP00000256722	9606.ENSP00000360561	0	0	0	0	0.062	0	0.9	0.117	0.909
CMPK2	ENTPD1	9606.ENSP00000256722	9606.ENSP00000360250	0	0	0	0	0.062	0	0.9	0.117	0.909
CMPK2	NT5C2	9606.ENSP00000256722	9606.ENSP00000339479	0	0	0	0	0	0	0.9	0.175	0.914
CMPK2	NME6	9606.ENSP00000256722	9606.ENSP00000416658	0	0	0	0	0.062	0	0.9	0.204	0.918
CMPK2	ENSG00000250741	9606.ENSP00000256722	9606.ENSP00000433415	0	0	0	0	0	0	0.9	0.227	0.919
CMPK2	NT5C3B	9606.ENSP00000256722	9606.ENSP00000389948	0	0	0	0	0.061	0	0.9	0.245	0.922
CMPK2	DCTD	9606.ENSP00000256722	9606.ENSP00000349576	0	0	0	0	0.116	0.045	0.9	0.196	0.923
CMPK2	RRM2	9606.ENSP00000256722	9606.ENSP00000353770	0	0	0	0	0.164	0.05	0.9	0.203	0.928
CMPK2	NT5C1B	9606.ENSP00000256722	9606.ENSP00000352904	0	0	0	0	0	0	0.9	0.359	0.933
CMPK2	RRM1	9606.ENSP00000256722	9606.ENSP00000300738	0.076	0	0	0	0.189	0	0.9	0.278	0.938
CMPK2	DCK	9606.ENSP00000256722	9606.ENSP00000286648	0.046	0	0	0	0.115	0	0.9	0.369	0.939
CMPK2	NME5	9606.ENSP00000256722	9606.ENSP00000265191	0	0	0	0	0.062	0	0.9	0.427	0.941
CMPK2	NT5C3A	9606.ENSP00000256722	9606.ENSP00000484415	0	0	0	0	0.062	0	0.9	0.487	0.947
CMPK2	NME1-NME2	9606.ENSP00000256722	9606.ENSP00000376886	0	0	0	0	0.062	0	0.9	0.501	0.949
CMPK2	NME1	9606.ENSP00000256722	9606.ENSP00000337060	0	0	0	0	0.062	0	0.9	0.514	0.95
CMPK2	NT5M	9606.ENSP00000256722	9606.ENSP00000373674	0	0	0	0	0	0	0.9	0.536	0.951
CMPK2	NME2	9606.ENSP00000256722	9606.ENSP00000376889	0	0	0	0	0.062	0	0.9	0.537	0.952
CMPK2	NME7	9606.ENSP00000256722	9606.ENSP00000356785	0	0	0	0	0.062	0	0.9	0.562	0.955
DCK	NT5C1A	9606.ENSP00000286648	9606.ENSP00000235628	0	0	0	0	0	0	0.9	0.348	0.932
DCK	NT5C	9606.ENSP00000286648	9606.ENSP00000245552	0	0	0	0	0	0	0.9	0.426	0.94
DCK	RRM2B	9606.ENSP00000286648	9606.ENSP00000251810	0	0	0	0	0.486	0	0	0.526	0.746
DCK	NT5E	9606.ENSP00000286648	9606.ENSP00000257770	0	0	0	0	0	0	0.9	0.24	0.92
DCK	NME1	9606.ENSP00000286648	9606.ENSP00000337060	0	0	0	0	0	0	0	0.445	0.445
DCK	DPYD	9606.ENSP00000286648	9606.ENSP00000359211	0	0	0	0	0.063	0	0	0.45	0.462
DCK	DTYMK	9606.ENSP00000286648	9606.ENSP00000304802	0.046	0	0	0	0.131	0	0	0.645	0.68
DCK	DUT	9606.ENSP00000286648	9606.ENSP00000370376	0	0	0	0	0.539	0	0	0.42	0.721
DCK	TYMS	9606.ENSP00000286648	9606.ENSP00000315644	0.153	0	0	0	0.329	0.14	0	0.606	0.782
DCK	RRM1	9606.ENSP00000286648	9606.ENSP00000300738	0	0	0	0	0.273	0	0	0.742	0.804
DCK	RRM2	9606.ENSP00000286648	9606.ENSP00000353770	0	0	0	0	0.504	0	0	0.685	0.837
DCK	TK1	9606.ENSP00000286648	9606.ENSP00000301634	0	0	0.312	0	0.144	0	0	0.81	0.878
DCK	ENSG00000250741	9606.ENSP00000286648	9606.ENSP00000433415	0	0	0	0	0	0	0.9	0	0.9
DCK	ENTPD1	9606.ENSP00000286648	9606.ENSP00000360250	0	0	0	0	0	0	0.9	0	0.9
DCK	ENTPD8	9606.ENSP00000286648	9606.ENSP00000360561	0	0	0	0	0	0	0.9	0.074	0.903
DCK	ENTPD3	9606.ENSP00000286648	9606.ENSP00000301825	0	0	0	0	0	0	0.9	0.085	0.904
DCK	NT5C3B	9606.ENSP00000286648	9606.ENSP00000389948	0	0	0	0	0.06	0	0.9	0.172	0.915
DCK	GUK1	9606.ENSP00000286648	9606.ENSP00000355689	0	0	0	0	0.049	0	0.9	0.19	0.916
DCK	NT5C1B	9606.ENSP00000286648	9606.ENSP00000352904	0	0	0	0	0	0	0.9	0.288	0.925
DCK	NT5M	9606.ENSP00000286648	9606.ENSP00000373674	0	0	0	0	0	0	0.9	0.407	0.938
DCK	NT5C3A	9606.ENSP00000286648	9606.ENSP00000484415	0	0	0	0	0.062	0	0.9	0.447	0.943
DCK	NT5C2	9606.ENSP00000286648	9606.ENSP00000339479	0	0	0	0	0	0	0.9	0.699	0.968
DCK	DCTD	9606.ENSP00000286648	9606.ENSP00000349576	0	0	0	0	0.116	0	0.9	0.798	0.98
DCTD	UMPS	9606.ENSP00000349576	9606.ENSP00000232607	0.191	0	0	0	0.064	0	0	0.305	0.428
DCTD	NT5C1A	9606.ENSP00000349576	9606.ENSP00000235628	0	0	0	0	0	0	0.9	0.198	0.916
DCTD	NT5C	9606.ENSP00000349576	9606.ENSP00000245552	0	0	0	0	0.063	0	0.9	0.249	0.923
DCTD	RRM2B	9606.ENSP00000349576	9606.ENSP00000251810	0.136	0	0	0	0.204	0	0	0.402	0.553
DCTD	NT5E	9606.ENSP00000349576	9606.ENSP00000257770	0.186	0	0	0	0	0	0.9	0.135	0.923
DCTD	TK2	9606.ENSP00000349576	9606.ENSP00000299697	0	0	0	0	0.089	0	0.9	0.308	0.931
DCTD	RRM1	9606.ENSP00000349576	9606.ENSP00000300738	0.157	0	0	0	0.169	0	0	0.597	0.693
DCTD	TK1	9606.ENSP00000349576	9606.ENSP00000301634	0.196	0	0	0	0.16	0	0.9	0.579	0.967
DCTD	DTYMK	9606.ENSP00000349576	9606.ENSP00000304802	0	0	0	0	0.116	0.05	0.9	0.754	0.976
DCTD	TYMS	9606.ENSP00000349576	9606.ENSP00000315644	0.219	0	0	0	0.429	0.052	0.9	0.878	0.993
DCTD	NT5C2	9606.ENSP00000349576	9606.ENSP00000339479	0	0	0	0	0	0	0.9	0.562	0.954
DCTD	DHFR	9606.ENSP00000349576	9606.ENSP00000396308	0.167	0	0	0	0.224	0	0	0.362	0.552
DCTD	RRM2	9606.ENSP00000349576	9606.ENSP00000353770	0.136	0	0	0	0.188	0	0	0.464	0.591
DCTD	ENSG00000250741	9606.ENSP00000349576	9606.ENSP00000433415	0	0	0	0	0	0	0.9	0	0.9
DCTD	NT5C3B	9606.ENSP00000349576	9606.ENSP00000389948	0	0	0	0	0.052	0	0.9	0	0.901
DCTD	NT5C1B	9606.ENSP00000349576	9606.ENSP00000352904	0	0	0	0	0	0	0.9	0.073	0.903
DCTD	NT5M	9606.ENSP00000349576	9606.ENSP00000373674	0	0	0	0	0	0	0.9	0.202	0.916
DCTD	NT5C3A	9606.ENSP00000349576	9606.ENSP00000484415	0	0	0	0	0.05	0	0.9	0.444	0.942
DCTD	DUT	9606.ENSP00000349576	9606.ENSP00000370376	0.214	0	0	0	0.314	0	0.9	0.641	0.978
DHFR	UMPS	9606.ENSP00000396308	9606.ENSP00000232607	0.042	0	0	0	0.09	0	0	0.481	0.509
DHFR	LIG1	9606.ENSP00000396308	9606.ENSP00000263274	0	0	0	0	0.273	0.05	0	0.445	0.583
DHFR	MAD2L1	9606.ENSP00000396308	9606.ENSP00000296509	0	0	0	0	0.389	0	0	0.159	0.464
DHFR	RRM1	9606.ENSP00000396308	9606.ENSP00000300738	0.216	0	0	0	0.353	0	0	0.483	0.715
DHFR	TK1	9606.ENSP00000396308	9606.ENSP00000301634	0.133	0	0	0	0.227	0	0	0.664	0.756
DHFR	DTYMK	9606.ENSP00000396308	9606.ENSP00000304802	0.073	0	0	0	0.232	0.05	0	0.575	0.674
DHFR	TYMS	9606.ENSP00000396308	9606.ENSP00000315644	0.219	0.317	0.437	0	0.479	0.122	0.9	0.96	0.999
DHFR	RRM2	9606.ENSP00000396308	9606.ENSP00000353770	0	0	0	0	0.58	0	0	0.478	0.771
DHFR	DPYD	9606.ENSP00000396308	9606.ENSP00000359211	0	0	0	0	0.061	0	0	0.51	0.521
DHFR	DUT	9606.ENSP00000396308	9606.ENSP00000370376	0.155	0	0	0	0.28	0	0	0.635	0.758
DPYD	UMPS	9606.ENSP00000359211	9606.ENSP00000232607	0.219	0	0	0	0.213	0	0.9	0.92	0.994
DPYD	TK1	9606.ENSP00000359211	9606.ENSP00000301634	0	0	0	0	0	0	0	0.635	0.635
DPYD	DTYMK	9606.ENSP00000359211	9606.ENSP00000304802	0	0	0	0	0.082	0	0	0.636	0.652
DPYD	TYMS	9606.ENSP00000359211	9606.ENSP00000315644	0	0	0	0	0.061	0	0	0.942	0.943
DPYD	GUK1	9606.ENSP00000359211	9606.ENSP00000355689	0.06	0	0	0	0.086	0.185	0	0.281	0.429
DTYMK	GAL3ST2	9606.ENSP00000304802	9606.ENSP00000192314	0	0	0	0	0	0	0	0.853	0.853
DTYMK	NME3	9606.ENSP00000304802	9606.ENSP00000219302	0	0	0	0	0.062	0	0.9	0.204	0.918
DTYMK	NME4	9606.ENSP00000304802	9606.ENSP00000219479	0	0	0	0	0.133	0	0.9	0.585	0.96
DTYMK	UMPS	9606.ENSP00000304802	9606.ENSP00000232607	0.11	0	0	0	0.111	0	0	0.606	0.661
DTYMK	NEU2	9606.ENSP00000304802	9606.ENSP00000233840	0	0	0	0	0	0	0	0.641	0.641
DTYMK	NT5C1A	9606.ENSP00000304802	9606.ENSP00000235628	0	0	0	0	0	0	0.9	0.105	0.906
DTYMK	NT5C	9606.ENSP00000304802	9606.ENSP00000245552	0	0	0	0	0.062	0	0.9	0.271	0.925
DTYMK	RRM2B	9606.ENSP00000304802	9606.ENSP00000251810	0	0	0	0	0.164	0.05	0.9	0.474	0.952
DTYMK	NT5E	9606.ENSP00000304802	9606.ENSP00000257770	0	0	0	0	0	0	0.9	0.046	0.9
DTYMK	LIG1	9606.ENSP00000304802	9606.ENSP00000263274	0	0	0	0	0.486	0	0	0.498	0.731
DTYMK	NME5	9606.ENSP00000304802	9606.ENSP00000265191	0	0	0	0	0.062	0	0.9	0.34	0.932
DTYMK	MAD2L1	9606.ENSP00000304802	9606.ENSP00000296509	0	0	0	0	0.737	0	0	0	0.737
DTYMK	TK2	9606.ENSP00000304802	9606.ENSP00000299697	0.046	0	0	0	0.115	0	0.9	0.408	0.943
DTYMK	KIAA0101	9606.ENSP00000304802	9606.ENSP00000300035	0	0	0	0	0.55	0	0	0.36	0.7
DTYMK	RRM1	9606.ENSP00000304802	9606.ENSP00000300738	0.076	0	0	0	0.308	0	0.9	0.581	0.969
DTYMK	TK1	9606.ENSP00000304802	9606.ENSP00000301634	0.05	0	0	0	0.569	0	0.9	0.817	0.991
DTYMK	ENTPD3	9606.ENSP00000304802	9606.ENSP00000301825	0	0	0	0	0.062	0	0.9	0.273	0.925
DTYMK	THAP4	9606.ENSP00000304802	9606.ENSP00000385006	0	0	0	0	0.062	0	0	0.657	0.664
DTYMK	GUK1	9606.ENSP00000304802	9606.ENSP00000355689	0	0	0	0	0.099	0	0	0.668	0.688
DTYMK	NT5C2	9606.ENSP00000304802	9606.ENSP00000339479	0	0	0	0	0	0	0.9	0.055	0.901
DTYMK	ENSG00000250741	9606.ENSP00000304802	9606.ENSP00000433415	0	0	0	0	0	0	0.9	0.074	0.903
DTYMK	NT5C1B	9606.ENSP00000304802	9606.ENSP00000352904	0	0	0	0	0	0	0.9	0.074	0.903
DTYMK	NEU4	9606.ENSP00000304802	9606.ENSP00000320318	0	0	0	0	0	0	0	0.904	0.904
DTYMK	ENTPD1	9606.ENSP00000304802	9606.ENSP00000360250	0	0	0	0	0.062	0	0.9	0.117	0.909
DTYMK	NT5C3B	9606.ENSP00000304802	9606.ENSP00000389948	0	0	0	0	0.062	0	0.9	0.131	0.911
DTYMK	NT5C3A	9606.ENSP00000304802	9606.ENSP00000484415	0	0	0	0	0.061	0	0.9	0.131	0.911
DTYMK	ENTPD8	9606.ENSP00000304802	9606.ENSP00000360561	0	0	0	0	0.062	0	0.9	0.175	0.915
DTYMK	NME6	9606.ENSP00000304802	9606.ENSP00000416658	0	0	0	0	0.064	0	0.9	0.218	0.92
DTYMK	NME7	9606.ENSP00000304802	9606.ENSP00000356785	0	0	0	0	0.062	0	0.9	0.281	0.926
DTYMK	NME2	9606.ENSP00000304802	9606.ENSP00000376889	0	0	0	0	0.121	0	0.9	0.443	0.946
DTYMK	NME1-NME2	9606.ENSP00000304802	9606.ENSP00000376886	0	0	0	0	0.13	0	0.9	0.436	0.946
DTYMK	NT5M	9606.ENSP00000304802	9606.ENSP00000373674	0	0	0	0	0	0	0.9	0.5	0.947
DTYMK	NME1	9606.ENSP00000304802	9606.ENSP00000337060	0	0	0	0	0.229	0	0.9	0.412	0.95
DTYMK	RRM2	9606.ENSP00000304802	9606.ENSP00000353770	0	0	0	0	0.409	0.05	0.9	0.472	0.966
DTYMK	TYMS	9606.ENSP00000304802	9606.ENSP00000315644	0.182	0	0	0	0.467	0.05	0.9	0.839	0.992
DTYMK	DUT	9606.ENSP00000304802	9606.ENSP00000370376	0.176	0	0	0	0.684	0	0.9	0.808	0.994
DUT	NME3	9606.ENSP00000370376	9606.ENSP00000219302	0.042	0	0	0	0.163	0	0.9	0.173	0.924
DUT	NME4	9606.ENSP00000370376	9606.ENSP00000219479	0.042	0	0	0	0.108	0	0.9	0.173	0.919
DUT	UMPS	9606.ENSP00000370376	9606.ENSP00000232607	0.044	0	0	0	0.199	0.363	0	0.303	0.614
DUT	NT5C1A	9606.ENSP00000370376	9606.ENSP00000235628	0	0	0	0	0	0	0.9	0	0.9
DUT	NT5C	9606.ENSP00000370376	9606.ENSP00000245552	0.189	0	0	0	0.063	0	0.9	0.119	0.924
DUT	RRM2B	9606.ENSP00000370376	9606.ENSP00000251810	0	0	0	0	0.761	0	0	0.219	0.806
DUT	NT5E	9606.ENSP00000370376	9606.ENSP00000257770	0.075	0	0	0	0	0	0.9	0.298	0.929
DUT	LIG1	9606.ENSP00000370376	9606.ENSP00000263274	0	0	0	0	0.713	0	0	0.284	0.786
DUT	NME5	9606.ENSP00000370376	9606.ENSP00000265191	0.042	0	0	0	0.108	0	0.9	0.173	0.919
DUT	MAD2L1	9606.ENSP00000370376	9606.ENSP00000296509	0	0	0	0	0.854	0	0	0	0.854
DUT	TK2	9606.ENSP00000370376	9606.ENSP00000299697	0	0	0	0	0.75	0	0.9	0.101	0.975
DUT	RRM1	9606.ENSP00000370376	9606.ENSP00000300738	0.295	0	0	0	0.919	0	0	0.632	0.977
DUT	TK1	9606.ENSP00000370376	9606.ENSP00000301634	0	0	0	0	0.24	0	0.9	0.584	0.965
DUT	TYMS	9606.ENSP00000370376	9606.ENSP00000315644	0.281	0	0	0	0.875	0.439	0.9	0.843	0.999
DUT	NME1	9606.ENSP00000370376	9606.ENSP00000337060	0.042	0	0	0	0.178	0	0.9	0.262	0.934
DUT	NT5C2	9606.ENSP00000370376	9606.ENSP00000339479	0	0	0	0	0	0	0.9	0	0.9
DUT	NT5C1B	9606.ENSP00000370376	9606.ENSP00000352904	0	0	0	0	0	0	0.9	0	0.9
DUT	RRM2	9606.ENSP00000370376	9606.ENSP00000353770	0	0	0	0	0.777	0	0	0.499	0.884
DUT	GUK1	9606.ENSP00000370376	9606.ENSP00000355689	0.072	0	0	0	0.119	0	0	0.358	0.429
DUT	NME7	9606.ENSP00000370376	9606.ENSP00000356785	0.042	0	0	0	0.108	0	0.9	0.237	0.926
DUT	NT5C3B	9606.ENSP00000370376	9606.ENSP00000389948	0	0	0	0	0	0	0.9	0	0.9
DUT	ENSG00000250741	9606.ENSP00000370376	9606.ENSP00000433415	0	0	0	0	0	0	0.9	0	0.9
DUT	NT5C3A	9606.ENSP00000370376	9606.ENSP00000484415	0	0	0	0	0.049	0	0.9	0.079	0.904
DUT	NT5M	9606.ENSP00000370376	9606.ENSP00000373674	0.189	0	0	0	0	0	0.9	0.051	0.916
DUT	NME1-NME2	9606.ENSP00000370376	9606.ENSP00000376886	0.042	0	0	0	0.108	0	0.9	0.173	0.919
DUT	NME2	9606.ENSP00000370376	9606.ENSP00000376889	0.042	0	0	0	0.161	0	0.9	0.185	0.925
DUT	NME6	9606.ENSP00000370376	9606.ENSP00000416658	0.042	0	0	0	0.229	0	0.9	0.173	0.93
ENSG00000250741	UMPS	9606.ENSP00000433415	9606.ENSP00000232607	0	0	0	0	0	0	0.9	0	0.9
ENSG00000250741	NT5C1A	9606.ENSP00000433415	9606.ENSP00000235628	0	0	0.445	0.961	0	0	0.8	0	0.803
ENSG00000250741	NT5C	9606.ENSP00000433415	9606.ENSP00000245552	0	0	0	0	0.052	0	0.8	0.354	0.866
ENSG00000250741	NT5E	9606.ENSP00000433415	9606.ENSP00000257770	0	0	0	0	0.049	0	0.8	0.223	0.839
ENSG00000250741	TK2	9606.ENSP00000433415	9606.ENSP00000299697	0	0	0	0	0	0	0.8	0	0.8
ENSG00000250741	TK1	9606.ENSP00000433415	9606.ENSP00000301634	0	0	0	0	0	0	0.8	0	0.8
ENSG00000250741	ENTPD3	9606.ENSP00000433415	9606.ENSP00000301825	0	0	0	0	0	0	0.65	0.058	0.656
ENSG00000250741	TYMS	9606.ENSP00000433415	9606.ENSP00000315644	0	0	0	0	0	0	0.9	0.042	0.9
ENSG00000250741	NT5C2	9606.ENSP00000433415	9606.ENSP00000339479	0	0	0	0	0	0	0.8	0.235	0.84
ENSG00000250741	NT5C1B	9606.ENSP00000433415	9606.ENSP00000352904	0	0	0.449	0.987	0	0	0.8	0	0.801
ENSG00000250741	GUK1	9606.ENSP00000433415	9606.ENSP00000355689	0	0	0	0	0	0	0.9	0	0.9
ENSG00000250741	ENTPD1	9606.ENSP00000433415	9606.ENSP00000360250	0	0	0	0	0	0	0.65	0.044	0.651
ENSG00000250741	ENTPD8	9606.ENSP00000433415	9606.ENSP00000360561	0	0	0	0	0	0	0.65	0.044	0.651
ENSG00000250741	NT5M	9606.ENSP00000433415	9606.ENSP00000373674	0	0	0	0	0.061	0	0.8	0.218	0.84
ENSG00000250741	NT5C3B	9606.ENSP00000433415	9606.ENSP00000389948	0	0	0	0	0.057	0	0.8	0.428	0.882
ENSG00000250741	NT5C3A	9606.ENSP00000433415	9606.ENSP00000484415	0	0	0	0	0.054	0	0.8	0.216	0.838
ENTPD1	NME3	9606.ENSP00000360250	9606.ENSP00000219302	0	0	0	0	0.062	0	0.65	0.081	0.672
ENTPD1	NME4	9606.ENSP00000360250	9606.ENSP00000219479	0	0	0	0	0.089	0	0.65	0.102	0.688
ENTPD1	UMPS	9606.ENSP00000360250	9606.ENSP00000232607	0	0	0	0	0	0	0.9	0.112	0.907
ENTPD1	NT5C1A	9606.ENSP00000360250	9606.ENSP00000235628	0	0	0	0	0	0	0.65	0.128	0.682
ENTPD1	NT5C	9606.ENSP00000360250	9606.ENSP00000245552	0	0	0	0	0	0	0.65	0.209	0.711
ENTPD1	RRM2B	9606.ENSP00000360250	9606.ENSP00000251810	0	0	0	0	0.065	0	0.9	0.063	0.904
ENTPD1	NT5E	9606.ENSP00000360250	9606.ENSP00000257770	0	0	0	0	0.061	0	0.65	0.896	0.963
ENTPD1	TK2	9606.ENSP00000360250	9606.ENSP00000299697	0	0	0	0	0	0	0.9	0.104	0.906
ENTPD1	RRM1	9606.ENSP00000360250	9606.ENSP00000300738	0	0	0	0	0.111	0	0.9	0.069	0.91
ENTPD1	TK1	9606.ENSP00000360250	9606.ENSP00000301634	0	0	0	0	0.063	0	0.9	0.042	0.902
ENTPD1	ENTPD3	9606.ENSP00000360250	9606.ENSP00000301825	0	0	0	0.881	0	0	0.9	0.833	0.909
ENTPD1	TYMS	9606.ENSP00000360250	9606.ENSP00000315644	0	0	0	0	0.063	0	0.9	0.066	0.904
ENTPD1	NME1	9606.ENSP00000360250	9606.ENSP00000337060	0	0	0	0	0.062	0	0.65	0.067	0.667
ENTPD1	NT5C2	9606.ENSP00000360250	9606.ENSP00000339479	0	0	0	0	0	0	0.65	0.254	0.728
ENTPD1	NT5C1B	9606.ENSP00000360250	9606.ENSP00000352904	0	0	0	0	0	0	0.65	0.145	0.688
ENTPD1	RRM2	9606.ENSP00000360250	9606.ENSP00000353770	0	0	0	0	0.065	0	0.9	0.063	0.904
ENTPD1	GUK1	9606.ENSP00000360250	9606.ENSP00000355689	0	0	0	0	0.061	0	0.9	0	0.902
ENTPD1	NME7	9606.ENSP00000360250	9606.ENSP00000356785	0	0	0	0	0.062	0	0.65	0.186	0.709
ENTPD1	NME1-NME2	9606.ENSP00000360250	9606.ENSP00000376886	0	0	0	0	0.062	0	0.65	0.061	0.665
ENTPD1	NT5C3A	9606.ENSP00000360250	9606.ENSP00000484415	0	0	0	0	0.051	0	0.65	0.073	0.665
ENTPD1	NME2	9606.ENSP00000360250	9606.ENSP00000376889	0	0	0	0	0.062	0	0.65	0.077	0.67
ENTPD1	NT5C3B	9606.ENSP00000360250	9606.ENSP00000389948	0	0	0	0	0.051	0	0.65	0.199	0.71
ENTPD1	NT5M	9606.ENSP00000360250	9606.ENSP00000373674	0	0	0	0	0	0	0.65	0.214	0.713
ENTPD1	NME6	9606.ENSP00000360250	9606.ENSP00000416658	0	0	0	0	0.062	0	0.65	0.268	0.738
ENTPD1	ENTPD8	9606.ENSP00000360250	9606.ENSP00000360561	0	0	0	0.914	0	0	0.9	0.807	0.906
ENTPD3	NME3	9606.ENSP00000301825	9606.ENSP00000219302	0	0	0	0	0.062	0	0.65	0.167	0.702
ENTPD3	NME4	9606.ENSP00000301825	9606.ENSP00000219479	0	0	0	0	0.081	0	0.65	0.267	0.743
ENTPD3	UMPS	9606.ENSP00000301825	9606.ENSP00000232607	0	0	0	0	0	0	0.9	0.187	0.915
ENTPD3	NT5C1A	9606.ENSP00000301825	9606.ENSP00000235628	0	0	0	0	0	0	0.65	0.209	0.711
ENTPD3	NT5C	9606.ENSP00000301825	9606.ENSP00000245552	0	0	0	0	0	0	0.65	0.278	0.736
ENTPD3	RRM2B	9606.ENSP00000301825	9606.ENSP00000251810	0	0	0	0	0.065	0	0.9	0.169	0.915
ENTPD3	NT5E	9606.ENSP00000301825	9606.ENSP00000257770	0	0	0	0	0.062	0	0.65	0.569	0.846
ENTPD3	TK2	9606.ENSP00000301825	9606.ENSP00000299697	0	0	0	0	0	0	0.9	0.268	0.923
ENTPD3	RRM1	9606.ENSP00000301825	9606.ENSP00000300738	0	0	0	0	0.111	0	0.9	0.178	0.92
ENTPD3	TK1	9606.ENSP00000301825	9606.ENSP00000301634	0	0	0	0	0.063	0	0.9	0.074	0.905
ENTPD3	NME1	9606.ENSP00000301825	9606.ENSP00000337060	0	0	0	0	0.062	0	0.65	0	0.657
ENTPD3	NME2	9606.ENSP00000301825	9606.ENSP00000376889	0	0	0	0	0.062	0	0.65	0.058	0.663
ENTPD3	NME1-NME2	9606.ENSP00000301825	9606.ENSP00000376886	0	0	0	0	0.062	0	0.65	0.059	0.664
ENTPD3	NT5C2	9606.ENSP00000301825	9606.ENSP00000339479	0	0	0	0	0	0	0.65	0.12	0.678
ENTPD3	NT5C1B	9606.ENSP00000301825	9606.ENSP00000352904	0	0	0	0	0	0	0.65	0.257	0.728
ENTPD3	NME6	9606.ENSP00000301825	9606.ENSP00000416658	0	0	0	0	0.062	0	0.65	0.262	0.736
ENTPD3	NT5C3A	9606.ENSP00000301825	9606.ENSP00000484415	0	0	0	0	0.051	0	0.65	0.287	0.742
ENTPD3	NT5C3B	9606.ENSP00000301825	9606.ENSP00000389948	0	0	0	0	0.051	0	0.65	0.285	0.742
ENTPD3	NT5M	9606.ENSP00000301825	9606.ENSP00000373674	0	0	0	0	0	0	0.65	0.37	0.77
ENTPD3	NME7	9606.ENSP00000301825	9606.ENSP00000356785	0	0	0	0	0.062	0	0.65	0.402	0.786
ENTPD3	GUK1	9606.ENSP00000301825	9606.ENSP00000355689	0	0	0	0	0.061	0	0.9	0	0.902
ENTPD3	TYMS	9606.ENSP00000301825	9606.ENSP00000315644	0	0	0	0	0.063	0	0.9	0.085	0.906
ENTPD3	RRM2	9606.ENSP00000301825	9606.ENSP00000353770	0	0	0	0	0.065	0	0.9	0.092	0.907
ENTPD3	ENTPD8	9606.ENSP00000301825	9606.ENSP00000360561	0	0	0	0.9	0	0	0.9	0.919	0.909
ENTPD8	NME3	9606.ENSP00000360561	9606.ENSP00000219302	0	0	0	0	0.062	0	0.65	0.05	0.66
ENTPD8	NME4	9606.ENSP00000360561	9606.ENSP00000219479	0	0	0	0	0.113	0	0.65	0.043	0.676
ENTPD8	UMPS	9606.ENSP00000360561	9606.ENSP00000232607	0	0	0	0	0	0	0.9	0.112	0.907
ENTPD8	NT5C1A	9606.ENSP00000360561	9606.ENSP00000235628	0	0	0	0	0	0	0.65	0.27	0.733
ENTPD8	NT5C	9606.ENSP00000360561	9606.ENSP00000245552	0	0	0	0	0	0	0.65	0.269	0.733
ENTPD8	RRM2B	9606.ENSP00000360561	9606.ENSP00000251810	0	0	0	0	0.065	0	0.9	0.163	0.914
ENTPD8	NT5E	9606.ENSP00000360561	9606.ENSP00000257770	0	0	0	0	0.057	0	0.65	0.643	0.871
ENTPD8	TK2	9606.ENSP00000360561	9606.ENSP00000299697	0	0	0	0	0	0	0.9	0.251	0.921
ENTPD8	RRM1	9606.ENSP00000360561	9606.ENSP00000300738	0	0	0	0	0.111	0	0.9	0.177	0.92
ENTPD8	TK1	9606.ENSP00000360561	9606.ENSP00000301634	0	0	0	0	0.063	0	0.9	0.069	0.905
ENTPD8	TYMS	9606.ENSP00000360561	9606.ENSP00000315644	0	0	0	0	0.063	0	0.9	0.067	0.904
ENTPD8	NME1	9606.ENSP00000360561	9606.ENSP00000337060	0	0	0	0	0.062	0	0.65	0	0.657
ENTPD8	NT5C2	9606.ENSP00000360561	9606.ENSP00000339479	0	0	0	0	0	0	0.65	0.158	0.692
ENTPD8	NT5C1B	9606.ENSP00000360561	9606.ENSP00000352904	0	0	0	0	0	0	0.65	0.357	0.765
ENTPD8	RRM2	9606.ENSP00000360561	9606.ENSP00000353770	0	0	0	0	0.065	0	0.9	0.094	0.907
ENTPD8	GUK1	9606.ENSP00000360561	9606.ENSP00000355689	0	0	0	0	0.061	0	0.9	0	0.902
ENTPD8	NME7	9606.ENSP00000360561	9606.ENSP00000356785	0	0	0	0	0.062	0	0.65	0.332	0.761
ENTPD8	NME2	9606.ENSP00000360561	9606.ENSP00000376889	0	0	0	0	0.062	0	0.65	0	0.657
ENTPD8	NME1-NME2	9606.ENSP00000360561	9606.ENSP00000376886	0	0	0	0	0.062	0	0.65	0	0.657
ENTPD8	NME6	9606.ENSP00000360561	9606.ENSP00000416658	0	0	0	0	0.062	0	0.65	0.244	0.73
ENTPD8	NT5C3B	9606.ENSP00000360561	9606.ENSP00000389948	0	0	0	0	0.051	0	0.65	0.257	0.731
ENTPD8	NT5C3A	9606.ENSP00000360561	9606.ENSP00000484415	0	0	0	0	0.051	0	0.65	0.266	0.735
ENTPD8	NT5M	9606.ENSP00000360561	9606.ENSP00000373674	0	0	0	0	0.05	0	0.65	0.36	0.768
GAL3ST2	NEU2	9606.ENSP00000192314	9606.ENSP00000233840	0	0	0	0	0	0	0	0.646	0.646
GAL3ST2	NEU4	9606.ENSP00000192314	9606.ENSP00000320318	0	0	0	0	0.215	0	0	0.905	0.922
GUK1	NME3	9606.ENSP00000355689	9606.ENSP00000219302	0	0	0	0	0.158	0.052	0.9	0.239	0.931
GUK1	NME4	9606.ENSP00000355689	9606.ENSP00000219479	0	0	0	0	0.062	0.052	0.9	0.205	0.919
GUK1	NT5C1A	9606.ENSP00000355689	9606.ENSP00000235628	0	0	0	0	0	0	0.9	0	0.9
GUK1	NT5C	9606.ENSP00000355689	9606.ENSP00000245552	0	0	0	0	0.141	0	0.9	0	0.91
GUK1	RRM2B	9606.ENSP00000355689	9606.ENSP00000251810	0	0	0	0	0.103	0	0.9	0.203	0.922
GUK1	NT5E	9606.ENSP00000355689	9606.ENSP00000257770	0	0	0	0	0.061	0	0.9	0	0.902
GUK1	NME5	9606.ENSP00000355689	9606.ENSP00000265191	0	0	0	0	0.05	0.052	0.9	0.13	0.911
GUK1	RRM1	9606.ENSP00000355689	9606.ENSP00000300738	0	0	0	0	0.063	0	0.9	0.222	0.92
GUK1	TK1	9606.ENSP00000355689	9606.ENSP00000301634	0	0	0	0	0.062	0	0	0.403	0.416
GUK1	NME1	9606.ENSP00000355689	9606.ENSP00000337060	0	0	0	0	0.093	0.052	0.9	0.206	0.922
GUK1	NT5C2	9606.ENSP00000355689	9606.ENSP00000339479	0	0	0	0	0.044	0	0.9	0.043	0.9
GUK1	NT5C1B	9606.ENSP00000355689	9606.ENSP00000352904	0	0	0	0	0	0	0.9	0	0.9
GUK1	RRM2	9606.ENSP00000355689	9606.ENSP00000353770	0	0	0	0	0.061	0	0.9	0.203	0.918
GUK1	NT5C3A	9606.ENSP00000355689	9606.ENSP00000484415	0	0	0	0	0.054	0	0.9	0	0.901
GUK1	NT5C3B	9606.ENSP00000355689	9606.ENSP00000389948	0	0	0	0	0.062	0	0.9	0	0.902
GUK1	NT5M	9606.ENSP00000355689	9606.ENSP00000373674	0	0	0	0	0.062	0	0.9	0	0.902
GUK1	NME7	9606.ENSP00000355689	9606.ENSP00000356785	0	0	0	0	0.061	0.052	0.9	0.13	0.912
GUK1	NME6	9606.ENSP00000355689	9606.ENSP00000416658	0	0	0	0	0.107	0.052	0.9	0.13	0.916
GUK1	NME2	9606.ENSP00000355689	9606.ENSP00000376889	0	0	0	0	0.063	0.052	0.9	0.227	0.922
GUK1	NME1-NME2	9606.ENSP00000355689	9606.ENSP00000376886	0	0	0	0	0.163	0.052	0.9	0.163	0.924
KIAA0101	MAD2L1	9606.ENSP00000300035	9606.ENSP00000296509	0	0	0	0	0.84	0	0	0.069	0.844
KIAA0101	RRM1	9606.ENSP00000300035	9606.ENSP00000300738	0	0	0	0	0.558	0	0	0.238	0.649
KIAA0101	TK1	9606.ENSP00000300035	9606.ENSP00000301634	0	0	0	0	0.716	0	0	0.266	0.783
KIAA0101	TYMS	9606.ENSP00000300035	9606.ENSP00000315644	0	0	0	0	0.835	0	0	0.187	0.86
KIAA0101	RRM2	9606.ENSP00000300035	9606.ENSP00000353770	0	0	0	0	0.918	0	0	0.249	0.936
LIG1	RRM2B	9606.ENSP00000263274	9606.ENSP00000251810	0	0	0	0	0.516	0	0	0.116	0.554
LIG1	MAD2L1	9606.ENSP00000263274	9606.ENSP00000296509	0	0	0	0	0.568	0	0	0	0.568
LIG1	RRM2	9606.ENSP00000263274	9606.ENSP00000353770	0	0	0	0	0.58	0	0	0.065	0.59
LIG1	TK1	9606.ENSP00000263274	9606.ENSP00000301634	0	0	0	0	0.358	0	0	0.531	0.686
LIG1	TYMS	9606.ENSP00000263274	9606.ENSP00000315644	0	0	0	0	0.711	0	0	0.633	0.889
LIG1	RRM1	9606.ENSP00000263274	9606.ENSP00000300738	0	0	0	0	0.864	0	0	0.325	0.904
MAD2L1	TK1	9606.ENSP00000296509	9606.ENSP00000301634	0	0	0	0	0.426	0	0	0.123	0.475
MAD2L1	RRM2	9606.ENSP00000296509	9606.ENSP00000353770	0	0	0	0	0.888	0	0	0.456	0.936
MAD2L1	TYMS	9606.ENSP00000296509	9606.ENSP00000315644	0	0	0	0	0.922	0	0	0.256	0.939
MAD2L1	RRM1	9606.ENSP00000296509	9606.ENSP00000300738	0	0	0	0	0.929	0	0	0.187	0.94
NME1	NME3	9606.ENSP00000337060	9606.ENSP00000219302	0	0	0.449	0.964	0.061	0.379	0.9	0.72	0.939
NME1	NME4	9606.ENSP00000337060	9606.ENSP00000219479	0	0	0.449	0.944	0.085	0.747	0.8	0.664	0.952
NME1	RRM2B	9606.ENSP00000337060	9606.ENSP00000251810	0	0	0	0	0.099	0	0.9	0.135	0.915
NME1	RRM1	9606.ENSP00000337060	9606.ENSP00000300738	0	0	0	0	0.172	0	0.9	0.279	0.935
NME1	NME6	9606.ENSP00000337060	9606.ENSP00000416658	0	0	0.444	0.721	0.061	0	0.8	0.445	0.847
NME1	NME7	9606.ENSP00000337060	9606.ENSP00000356785	0	0	0.391	0.748	0	0	0.8	0.718	0.85
NME1	NME1-NME2	9606.ENSP00000337060	9606.ENSP00000376886	0	0	0.449	0.982	0.424	0.223	0.8	0.798	0.904
NME1	RRM2	9606.ENSP00000337060	9606.ENSP00000353770	0	0	0	0	0.258	0	0.9	0.157	0.932
NME1	NME2	9606.ENSP00000337060	9606.ENSP00000376889	0	0	0.448	0.976	0.803	0.342	0.8	0.838	0.972
NME1-NME2	NME3	9606.ENSP00000376886	9606.ENSP00000219302	0	0	0.449	0.968	0	0.379	0.8	0.813	0.875
NME1-NME2	NME4	9606.ENSP00000376886	9606.ENSP00000219479	0	0	0.449	0.956	0.051	0.442	0.8	0.729	0.89
NME1-NME2	RRM2B	9606.ENSP00000376886	9606.ENSP00000251810	0	0	0	0	0.099	0	0.65	0.128	0.7
NME1-NME2	RRM1	9606.ENSP00000376886	9606.ENSP00000300738	0	0	0	0	0.103	0	0.65	0.317	0.767
NME1-NME2	RRM2	9606.ENSP00000376886	9606.ENSP00000353770	0	0	0	0	0.121	0	0.65	0.223	0.74
NME1-NME2	NME7	9606.ENSP00000376886	9606.ENSP00000356785	0	0	0.394	0.777	0	0	0.8	0.515	0.836
NME1-NME2	NME6	9606.ENSP00000376886	9606.ENSP00000416658	0	0	0.444	0.776	0.061	0	0.8	0.843	0.855
NME1-NME2	NME2	9606.ENSP00000376886	9606.ENSP00000376889	0	0	0.448	0.985	0.089	0.883	0.8	0.655	0.977
NME2	NME3	9606.ENSP00000376889	9606.ENSP00000219302	0	0	0.447	0.962	0	0.379	0.8	0.805	0.876
NME2	NME4	9606.ENSP00000376889	9606.ENSP00000219479	0	0	0.447	0.939	0.097	0.387	0.8	0.664	0.887
NME2	RRM2B	9606.ENSP00000376889	9606.ENSP00000251810	0	0	0	0	0.099	0	0.65	0.128	0.7
NME2	RRM1	9606.ENSP00000376889	9606.ENSP00000300738	0	0	0	0	0.11	0	0.65	0.316	0.768
NME2	RRM2	9606.ENSP00000376889	9606.ENSP00000353770	0	0	0	0	0.147	0	0.65	0.222	0.747
NME2	NME7	9606.ENSP00000376889	9606.ENSP00000356785	0	0	0.351	0.702	0	0	0.8	0.563	0.848
NME2	NME6	9606.ENSP00000376889	9606.ENSP00000416658	0	0	0.44	0.721	0.061	0	0.8	0.812	0.865
NME3	NME4	9606.ENSP00000219302	9606.ENSP00000219479	0	0	0.449	0.954	0.082	0.187	0.8	0.888	0.847
NME3	NME7	9606.ENSP00000219302	9606.ENSP00000356785	0	0	0.391	0.758	0	0	0.8	0.776	0.851
NME3	NME6	9606.ENSP00000219302	9606.ENSP00000416658	0	0	0.444	0.76	0.11	0	0.8	0.819	0.865
NME3	RRM2	9606.ENSP00000219302	9606.ENSP00000353770	0	0	0	0	0.099	0	0.9	0.128	0.914
NME3	RRM2B	9606.ENSP00000219302	9606.ENSP00000251810	0	0	0	0	0.142	0	0.9	0.128	0.918
NME3	RRM1	9606.ENSP00000219302	9606.ENSP00000300738	0	0	0	0	0.077	0	0.9	0.194	0.919
NME4	NT5M	9606.ENSP00000219479	9606.ENSP00000373674	0	0	0	0	0	0	0	0.71	0.71
NME4	NME7	9606.ENSP00000219479	9606.ENSP00000356785	0	0	0.388	0.741	0	0.074	0.8	0.551	0.849
NME4	NME6	9606.ENSP00000219479	9606.ENSP00000416658	0	0	0.444	0.715	0.061	0	0.8	0.863	0.869
NME4	RRM2	9606.ENSP00000219479	9606.ENSP00000353770	0	0	0	0	0.121	0	0.9	0.128	0.916
NME4	RRM1	9606.ENSP00000219479	9606.ENSP00000300738	0	0	0	0	0.077	0	0.9	0.167	0.916
NME4	RRM2B	9606.ENSP00000219479	9606.ENSP00000251810	0	0	0	0	0.099	0	0.9	0.327	0.934
NME5	RRM2B	9606.ENSP00000265191	9606.ENSP00000251810	0	0	0	0	0.099	0	0.9	0.128	0.914
NME5	RRM2	9606.ENSP00000265191	9606.ENSP00000353770	0	0	0	0	0.099	0	0.9	0.148	0.916
NME5	RRM1	9606.ENSP00000265191	9606.ENSP00000300738	0	0	0	0	0.077	0	0.9	0.167	0.916
NME6	NT5C1A	9606.ENSP00000416658	9606.ENSP00000235628	0	0	0	0	0	0	0	0.554	0.554
NME6	RRM2B	9606.ENSP00000416658	9606.ENSP00000251810	0	0	0	0	0.155	0	0.9	0.238	0.93
NME6	RRM1	9606.ENSP00000416658	9606.ENSP00000300738	0	0	0	0	0.077	0	0.9	0.181	0.917
NME6	NT5C1B	9606.ENSP00000416658	9606.ENSP00000352904	0	0	0	0	0	0	0	0.478	0.478
NME6	RRM2	9606.ENSP00000416658	9606.ENSP00000353770	0	0	0	0	0.099	0	0.9	0.128	0.914
NME6	NME7	9606.ENSP00000416658	9606.ENSP00000356785	0	0	0.409	0.79	0.062	0	0.8	0.87	0.852
NME7	RRM2B	9606.ENSP00000356785	9606.ENSP00000251810	0	0	0	0	0.099	0	0.9	0.199	0.921
NME7	RRM1	9606.ENSP00000356785	9606.ENSP00000300738	0	0	0	0	0.077	0	0.9	0.45	0.944
NME7	RRM2	9606.ENSP00000356785	9606.ENSP00000353770	0	0	0	0	0.099	0	0.9	0.148	0.916
NME7	NT5C3A	9606.ENSP00000356785	9606.ENSP00000484415	0	0	0	0	0	0	0	0.414	0.414
NME7	NT5M	9606.ENSP00000356785	9606.ENSP00000373674	0	0	0	0	0	0	0	0.433	0.433
NT5C	UMPS	9606.ENSP00000245552	9606.ENSP00000232607	0	0	0	0	0	0	0.9	0.143	0.91
NT5C	NT5C1A	9606.ENSP00000245552	9606.ENSP00000235628	0	0	0	0	0.052	0	0.8	0.728	0.944
NT5C	NT5M	9606.ENSP00000245552	9606.ENSP00000373674	0	0	0.423	0.962	0.061	0	0.8	0.8	0.812
NT5C	TK2	9606.ENSP00000245552	9606.ENSP00000299697	0	0	0	0	0.061	0	0.8	0.176	0.831
NT5C	NT5E	9606.ENSP00000245552	9606.ENSP00000257770	0	0	0	0	0	0	0.8	0.455	0.886
NT5C	NT5C3B	9606.ENSP00000245552	9606.ENSP00000389948	0	0	0	0	0.055	0	0.8	0.514	0.9
NT5C	TYMS	9606.ENSP00000245552	9606.ENSP00000315644	0	0	0	0	0	0	0.9	0.202	0.916
NT5C	TK1	9606.ENSP00000245552	9606.ENSP00000301634	0	0	0	0	0.091	0	0.8	0.627	0.926
NT5C	NT5C2	9606.ENSP00000245552	9606.ENSP00000339479	0	0	0	0	0	0	0.8	0.675	0.932
NT5C	NT5C1B	9606.ENSP00000245552	9606.ENSP00000352904	0	0	0	0	0.052	0	0.8	0.68	0.934
NT5C	NT5C3A	9606.ENSP00000245552	9606.ENSP00000484415	0	0	0	0	0.055	0	0.8	0.902	0.979
NT5C1A	UMPS	9606.ENSP00000235628	9606.ENSP00000232607	0	0	0	0	0	0	0.9	0	0.9
NT5C1A	NT5C1B	9606.ENSP00000235628	9606.ENSP00000352904	0	0	0.445	0.963	0	0	0.8	0.901	0.809
NT5C1A	TK2	9606.ENSP00000235628	9606.ENSP00000299697	0	0	0	0	0	0	0.8	0.107	0.813
NT5C1A	TK1	9606.ENSP00000235628	9606.ENSP00000301634	0	0	0	0	0	0	0.8	0.126	0.817
NT5C1A	NT5E	9606.ENSP00000235628	9606.ENSP00000257770	0	0	0	0	0.049	0	0.8	0.428	0.881
NT5C1A	TYMS	9606.ENSP00000235628	9606.ENSP00000315644	0	0	0	0	0	0	0.9	0.06	0.902
NT5C1A	NT5M	9606.ENSP00000235628	9606.ENSP00000373674	0	0	0	0	0.061	0	0.8	0.675	0.933
NT5C1A	NT5C3B	9606.ENSP00000235628	9606.ENSP00000389948	0	0	0	0	0.057	0	0.8	0.73	0.944
NT5C1A	NT5C3A	9606.ENSP00000235628	9606.ENSP00000484415	0	0	0	0	0.054	0	0.8	0.73	0.944
NT5C1A	NT5C2	9606.ENSP00000235628	9606.ENSP00000339479	0	0	0	0	0	0	0.8	0.791	0.956
NT5C1B	UMPS	9606.ENSP00000352904	9606.ENSP00000232607	0	0	0	0	0	0	0.9	0	0.9
NT5C1B	NT5E	9606.ENSP00000352904	9606.ENSP00000257770	0	0	0	0	0.049	0	0.8	0.368	0.869
NT5C1B	TK2	9606.ENSP00000352904	9606.ENSP00000299697	0	0	0	0	0	0	0.8	0	0.8
NT5C1B	TK1	9606.ENSP00000352904	9606.ENSP00000301634	0	0	0	0	0	0	0.8	0.141	0.82
NT5C1B	TYMS	9606.ENSP00000352904	9606.ENSP00000315644	0	0	0	0	0	0	0.9	0.042	0.9
NT5C1B	NT5C2	9606.ENSP00000352904	9606.ENSP00000339479	0	0	0	0	0	0	0.8	0.671	0.931
NT5C1B	NT5C3A	9606.ENSP00000352904	9606.ENSP00000484415	0	0	0	0	0.054	0	0.8	0.62	0.921
NT5C1B	NT5M	9606.ENSP00000352904	9606.ENSP00000373674	0	0	0	0	0.061	0	0.8	0.649	0.928
NT5C1B	NT5C3B	9606.ENSP00000352904	9606.ENSP00000389948	0	0	0	0	0.057	0	0.8	0.735	0.945
NT5C2	UMPS	9606.ENSP00000339479	9606.ENSP00000232607	0	0	0	0	0	0	0.9	0.364	0.933
NT5C2	NT5E	9606.ENSP00000339479	9606.ENSP00000257770	0	0	0	0	0	0	0.8	0.432	0.881
NT5C2	TK2	9606.ENSP00000339479	9606.ENSP00000299697	0	0	0	0	0	0	0.8	0.061	0.804
NT5C2	RRM1	9606.ENSP00000339479	9606.ENSP00000300738	0	0	0	0	0	0	0	0.519	0.519
NT5C2	TK1	9606.ENSP00000339479	9606.ENSP00000301634	0	0	0	0	0	0	0.8	0.079	0.807
NT5C2	TYMS	9606.ENSP00000339479	9606.ENSP00000315644	0	0	0	0	0	0	0.9	0.066	0.902
NT5C2	RRM2	9606.ENSP00000339479	9606.ENSP00000353770	0	0	0	0	0	0	0	0.404	0.404
NT5C2	NT5C3B	9606.ENSP00000339479	9606.ENSP00000389948	0	0	0	0	0.061	0	0.8	0.602	0.918
NT5C2	NT5M	9606.ENSP00000339479	9606.ENSP00000373674	0	0	0	0	0	0	0.8	0.633	0.923
NT5C2	NT5C3A	9606.ENSP00000339479	9606.ENSP00000484415	0	0	0	0	0	0	0.8	0.77	0.952
NT5C3A	UMPS	9606.ENSP00000484415	9606.ENSP00000232607	0	0	0	0	0.061	0	0.9	0.432	0.942
NT5C3A	NT5E	9606.ENSP00000484415	9606.ENSP00000257770	0	0	0	0	0	0	0.8	0.309	0.856
NT5C3A	TK2	9606.ENSP00000484415	9606.ENSP00000299697	0	0	0	0	0	0	0.8	0	0.8
NT5C3A	TK1	9606.ENSP00000484415	9606.ENSP00000301634	0	0	0	0	0	0	0.8	0.523	0.9
NT5C3A	TYMS	9606.ENSP00000484415	9606.ENSP00000315644	0	0	0	0	0	0	0.9	0.066	0.902
NT5C3A	NT5M	9606.ENSP00000484415	9606.ENSP00000373674	0	0	0	0	0.061	0	0.8	0.513	0.9
NT5C3A	NT5C3B	9606.ENSP00000484415	9606.ENSP00000389948	0	0	0	0.958	0	0	0.8	0.461	0.803
NT5C3B	UMPS	9606.ENSP00000389948	9606.ENSP00000232607	0	0	0	0	0.062	0	0.9	0.129	0.911
NT5C3B	NT5E	9606.ENSP00000389948	9606.ENSP00000257770	0	0	0	0	0	0	0.8	0.298	0.853
NT5C3B	TK2	9606.ENSP00000389948	9606.ENSP00000299697	0	0	0	0	0	0	0.8	0	0.8
NT5C3B	TK1	9606.ENSP00000389948	9606.ENSP00000301634	0	0	0	0	0	0	0.8	0	0.8
NT5C3B	TYMS	9606.ENSP00000389948	9606.ENSP00000315644	0	0	0	0	0	0	0.9	0	0.9
NT5C3B	NT5M	9606.ENSP00000389948	9606.ENSP00000373674	0	0	0	0	0.061	0	0.8	0.587	0.915
NT5E	UMPS	9606.ENSP00000257770	9606.ENSP00000232607	0.237	0	0	0	0	0	0.9	0.167	0.93
NT5E	TK1	9606.ENSP00000257770	9606.ENSP00000301634	0.183	0	0	0	0	0	0	0.343	0.44
NT5E	NT5M	9606.ENSP00000257770	9606.ENSP00000373674	0	0	0	0	0	0	0.8	0.577	0.911
NT5E	TYMS	9606.ENSP00000257770	9606.ENSP00000315644	0.197	0	0	0	0	0	0.9	0.179	0.928
NT5M	UMPS	9606.ENSP00000373674	9606.ENSP00000232607	0	0	0	0	0	0	0.9	0	0.9
NT5M	RRM2B	9606.ENSP00000373674	9606.ENSP00000251810	0	0	0	0	0	0	0	0.546	0.546
NT5M	TK2	9606.ENSP00000373674	9606.ENSP00000299697	0	0	0	0	0	0	0.8	0.253	0.844
NT5M	TK1	9606.ENSP00000373674	9606.ENSP00000301634	0	0	0	0	0	0	0.8	0.403	0.875
NT5M	TYMS	9606.ENSP00000373674	9606.ENSP00000315644	0	0	0	0	0	0	0.9	0.173	0.913
RRM1	UMPS	9606.ENSP00000300738	9606.ENSP00000232607	0.048	0	0	0	0.171	0	0	0.466	0.542
RRM1	RRM2B	9606.ENSP00000300738	9606.ENSP00000251810	0	0	0.448	0	0.787	0.874	0.9	0.906	0.999
RRM1	THAP4	9606.ENSP00000300738	9606.ENSP00000385006	0	0	0	0	0	0	0	0.414	0.414
RRM1	TK1	9606.ENSP00000300738	9606.ENSP00000301634	0.044	0	0	0	0.308	0	0	0.559	0.683
RRM1	TYMS	9606.ENSP00000300738	9606.ENSP00000315644	0.285	0	0	0	0.896	0	0	0.787	0.982
RRM1	RRM2	9606.ENSP00000300738	9606.ENSP00000353770	0	0	0.447	0	0.879	0.78	0.9	0.976	0.999
RRM2	UMPS	9606.ENSP00000353770	9606.ENSP00000232607	0	0	0	0	0.123	0.185	0	0.246	0.414
RRM2	RRM2B	9606.ENSP00000353770	9606.ENSP00000251810	0	0	0.449	0.979	0	0.864	0.8	0.744	0.972
RRM2	TK2	9606.ENSP00000353770	9606.ENSP00000299697	0	0	0	0	0.658	0	0	0.072	0.669
RRM2	TK1	9606.ENSP00000353770	9606.ENSP00000301634	0	0	0	0	0.732	0	0	0.582	0.883
RRM2	TYMS	9606.ENSP00000353770	9606.ENSP00000315644	0	0	0	0	0.923	0.05	0	0.618	0.97
RRM2B	TK1	9606.ENSP00000251810	9606.ENSP00000301634	0	0	0	0	0.189	0	0	0.495	0.573
RRM2B	TYMS	9606.ENSP00000251810	9606.ENSP00000315644	0	0	0	0	0.664	0.05	0	0.468	0.815
RRM2B	TK2	9606.ENSP00000251810	9606.ENSP00000299697	0	0	0	0	0.658	0	0	0.639	0.871
TK1	UMPS	9606.ENSP00000301634	9606.ENSP00000232607	0.249	0	0	0	0.095	0	0	0.587	0.694
TK1	TK2	9606.ENSP00000301634	9606.ENSP00000299697	0	0	0.267	0	0.133	0.046	0.8	0.494	0.927
TK1	TYMS	9606.ENSP00000301634	9606.ENSP00000315644	0.169	0	0	0	0.787	0	0.9	0.856	0.997
TK2	TYMS	9606.ENSP00000299697	9606.ENSP00000315644	0.153	0	0	0	0.243	0	0.9	0.429	0.958
TYMS	UMPS	9606.ENSP00000315644	9606.ENSP00000232607	0	0	0	0	0.098	0	0	0.92	0.925

## Sheet: Sheet1
NME3
NME4
NT5C1A
NT5C
RRM2B
CMPK2
NT5E
DCK
RRM1
ENTPD3
DTYMK
NME1
NT5C2
DHFR
ENTPD8
ENSG00000250741
NT5C1B
NT5C3B
GUK1
NT5C3A
ENTPD1
NME7
AK9
NME6
DUT
NT5M
NME1-NME2
NME2
RRM2
UMPS
TK2
TYMS
C2orf54
THAP4
KIAA0101
TK1
LIG1
MAD2L1
CDC7
NME5
DCTD
DPYD
GAL3ST2
NEU2
NEU4
AK2
ANKMY1
BLOC1S4
CCT6A
CDC6
CMPK1
