# Supplementary material for: Deoxythymidylate Kinase as a Promising Marker for Predicting Prognosis and Immune Cell Infiltration of Pan-cancer
Source: Front Mol Biosci. 2022 Jul 12;9:887059. doi: 10.3389/fmolb.2022.887059 (PMC9315941; doi:10.3389/fmolb.2022.887059)
Supplement: Supplementary file 1 [file DataSheet1.zip › supplementary files/supplementary file 3.xlsx]

## Sheet: KEGG
Category	Term	Count	%	PValue	Genes	List Total	Pop Hits	Pop Total	Fold Enrichment	Bonferroni	Benjamini	FDR
KEGG_PATHWAY	hsa00240:Pyrimidine metabolism	34	68	3.84687e-55	DTYMK, TYMS, NT5C2, AK9, NME1-NME2, NT5C, NT5E, TK2, NT5M, TK1, RRM1, ENTPD1, DUT, RRM2, ENTPD3, NME2, NME3, ENTPD8, NME4, NME5, DCK, NME1, DCTD, NT5C3A, NT5C3B, NME6, RRM2B, NME7, NT5C1A, DPYD, NT5C1B, CMPK1, CMPK2, UMPS	43	101	6879	53.8536	8.8478e-54	8.8478e-54	6.92437e-54
KEGG_PATHWAY	hsa00230:Purine metabolism	26	52	4.81625e-30	AK2, NT5C2, AK9, NME1-NME2, NT5C, NT5E, GUK1, NT5M, RRM1, ENTPD1, RRM2, ENTPD3, NME2, NME3, ENTPD8, NME4, NME5, DCK, NME1, NT5C3A, NT5C3B, NME6, RRM2B, NME7, NT5C1A, NT5C1B	43	176	6879	23.6329	1.10774e-28	5.53868e-29	4.33462e-29
KEGG_PATHWAY	hsa01100:Metabolic pathways	34	68	8.88249e-18	DTYMK, AK2, TYMS, NT5C2, AK9, NME1-NME2, NT5C, NT5E, GUK1, TK2, NT5M, TK1, RRM1, DUT, RRM2, NME2, NME3, NME4, NME5, DCK, NME1, DCTD, NT5C3A, DHFR, NT5C3B, NME6, RRM2B, NME7, NT5C1A, DPYD, NT5C1B, CMPK1, CMPK2, UMPS	43	1219	6879	4.46203	2.04297e-16	6.80991e-17	5.3295e-17
KEGG_PATHWAY	hsa00760:Nicotinate and nicotinamide metabolism	8	16	2.64689e-10	NT5C, NT5C3A, NT5C3B, NT5E, NT5C1A, NT5C1B, NT5M, NT5C2	43	29	6879	44.1315	6.08785e-09	1.52196e-09	1.1911e-09
KEGG_PATHWAY	hsa01130:Biosynthesis of antibiotics	10	20	3.89706e-06	NME1-NME2, NME6, NME7, AK2, NME2, NME3, NME4, NME5, AK9, NME1	43	212	6879	7.54607	8.96286e-05	1.79265e-05	1.40294e-05
KEGG_PATHWAY	hsa00983:Drug metabolism - other enzymes	4	8	0.00267707	DPYD, TK2, TK1, UMPS	43	46	6879	13.911	0.059793	0.0102621	0.00803122
KEGG_PATHWAY	hsa00480:Glutathione metabolism	3	6	0.0384279	RRM1, RRM2, RRM2B	43	51	6879	9.4104	0.593947	0.126263	0.0988147

## Sheet: Sheet1
Term	P value	Gene count	Gene Ratio
hsa00240:Pyrimidine metabolism	3.84687e-55	34	0.68
hsa00230:Purine metabolism	4.81625e-30	26	0.52
hsa01100:Metabolic pathways	8.88249e-18	34	0.68
hsa00760:Nicotinate and nicotinamide metabolism	2.64689e-10	8	0.16
hsa01130:Biosynthesis of antibiotics	3.89706e-06	10	0.2
hsa00983:Drug metabolism - other enzymes	0.00267707	4	0.08
hsa00480:Glutathione metabolism	0.0384279	3	0.06
