# Supplementary material for: Deoxythymidylate Kinase as a Promising Marker for Predicting Prognosis and Immune Cell Infiltration of Pan-cancer
Source: Front Mol Biosci. 2022 Jul 12;9:887059. doi: 10.3389/fmolb.2022.887059 (PMC9315941; doi:10.3389/fmolb.2022.887059)
Supplement: Supplementary file 1 [file DataSheet1.zip › supplementary files/supplementary file 4.xlsx]

## Sheet: Gene ontology-biological proces
Category	Term	Count	%	PValue	Genes	List Total	Pop Hits	Pop Total	Fold Enrichment	Bonferroni	Benjamini	FDR
GOTERM_BP_DIRECT	GO:0015949~nucleobase-containing small molecule interconversion	12	24	7.72708e-23	NME1-NME2, RRM1, DTYMK, RRM2, RRM2B, GUK1, AK2, CMPK1, NME2, NME4, AK9, NME1	47	25	16792	171.493	1.98586e-20	1.98586e-20	1.67678e-20
GOTERM_BP_DIRECT	GO:0006165~nucleoside diphosphate phosphorylation	9	18	7.13124e-17	NME6, NME7, CMPK1, NME2, NME3, CMPK2, NME4, NME5, NME1	47	18	16792	178.638	2.85327e-14	9.16364e-15	7.7374e-15
GOTERM_BP_DIRECT	GO:0006241~CTP biosynthetic process	8	16	5.61674e-16	NME1-NME2, NME6, NME7, NME2, NME3, NME4, NME5, NME1	47	12	16792	238.184	1.42664e-13	3.60875e-14	3.04708e-14
GOTERM_BP_DIRECT	GO:0006228~UTP biosynthetic process	8	16	5.61674e-16	NME1-NME2, NME6, NME7, NME2, NME3, NME4, NME5, NME1	47	12	16792	238.184	1.42664e-13	3.60875e-14	3.04708e-14
GOTERM_BP_DIRECT	GO:0006183~GTP biosynthetic process	8	16	1.21413e-15	NME1-NME2, NME6, NME7, NME2, NME3, NME4, NME5, NME1	47	13	16792	219.863	3.1386e-13	6.24063e-14	5.26933e-14
GOTERM_BP_DIRECT	GO:0006220~pyrimidine nucleotide metabolic process	7	14	2.51113e-14	DCTD, NME1-NME2, NME2, NME3, NME4, DCK, NME1	47	9	16792	277.882	6.4484e-12	1.0756e-12	9.08191e-13
GOTERM_BP_DIRECT	GO:0009142~nucleoside triphosphate biosynthetic process	7	14	8.89522e-13	NME1-NME2, CMPK1, NME2, NME3, CMPK2, NME4, NME1	47	14	16792	178.638	2.28604e-10	3.26582e-11	2.75752e-11
GOTERM_BP_DIRECT	GO:0006163~purine nucleotide metabolic process	6	12	3.07513e-11	NME1-NME2, GUK1, NME2, NME3, NME4, NME1	47	10	16792	214.366	7.90308e-09	9.87887e-10	8.3413e-10
GOTERM_BP_DIRECT	GO:0046135~pyrimidine nucleoside catabolic process	6	12	5.62627e-11	NT5C, NT5C3A, NT5E, NT5C1A, DPYD, NT5M	47	11	16792	194.878	1.44595e-08	1.60661e-09	1.35656e-09
GOTERM_BP_DIRECT	GO:0016311~dephosphorylation	8	16	3.2822e-09	NT5C, NT5C3A, NT5C3B, NT5E, NT5C1A, NT5C1B, NT5M, NT5C2	47	86	16792	33.235	8.43525e-07	8.43525e-08	7.12237e-08
GOTERM_BP_DIRECT	GO:0006139~nucleobase-containing compound metabolic process	7	14	3.85597e-09	DUT, AK2, CMPK1, TK2, TK1, TYMS, AK9	47	49	16792	51.0395	9.90985e-07	9.00896e-08	7.60678e-08
GOTERM_BP_DIRECT	GO:0006195~purine nucleotide catabolic process	5	10	3.4603e-08	NT5C, NT5E, NT5C1A, NT5C1B, NT5C2	47	13	16792	137.414	8.89292e-06	7.4108e-07	6.25737e-07
GOTERM_BP_DIRECT	GO:0009165~nucleotide biosynthetic process	5	10	6.57961e-08	DCTD, DHFR, TK2, TK1, DCK	47	15	16792	119.092	1.69095e-05	1.30074e-06	1.09829e-06
GOTERM_BP_DIRECT	GO:0009157~deoxyribonucleoside monophosphate biosynthetic process	4	8	1.91656e-07	TK2, TK1, TYMS, DCK	47	5	16792	285.821	4.92545e-05	3.37959e-06	2.85358e-06
GOTERM_BP_DIRECT	GO:0006260~DNA replication	8	16	1.97252e-07	RRM1, DUT, RRM2, KIAA0101, LIG1, NT5M, CDC7, CDC6	47	155	16792	18.4401	5.06925e-05	3.37959e-06	2.85358e-06
GOTERM_BP_DIRECT	GO:0046134~pyrimidine nucleoside biosynthetic process	4	8	3.82577e-07	DCTD, DUT, TYMS, UMPS	47	6	16792	238.184	9.83174e-05	6.14514e-06	5.1887e-06
GOTERM_BP_DIRECT	GO:0009116~nucleoside metabolic process	4	8	1.80786e-05	NT5C1A, NME4, NME5, UMPS	47	19	16792	75.2161	0.00463546	0.000273306	0.000230768
GOTERM_BP_DIRECT	GO:0009263~deoxyribonucleotide biosynthetic process	3	6	2.19864e-05	RRM1, RRM2, RRM2B	47	3	16792	357.277	0.00563462	0.000313916	0.000265058
GOTERM_BP_DIRECT	GO:0000083~regulation of transcription involved in G1/S transition of mitotic cell cycle	4	8	3.27887e-05	DHFR, RRM2, CDC6, TYMS	47	23	16792	62.1351	0.00839142	0.00044351	0.000374481
GOTERM_BP_DIRECT	GO:0002762~negative regulation of myeloid leukocyte differentiation	3	6	4.38959e-05	NME1-NME2, NME2, NME1	47	4	16792	267.957	0.0112181	0.00053479	0.000451554
GOTERM_BP_DIRECT	GO:0006235~dTTP biosynthetic process	3	6	4.38959e-05	DTYMK, CMPK2, TYMS	47	4	16792	267.957	0.0112181	0.00053479	0.000451554
GOTERM_BP_DIRECT	GO:0006259~DNA metabolic process	4	8	4.78606e-05	NT5E, LIG1, TK1, NME1	47	26	16792	54.9656	0.0122251	0.00053479	0.000451554
GOTERM_BP_DIRECT	GO:0071897~DNA biosynthetic process	4	8	4.78606e-05	LIG1, TK2, TK1, TYMS	47	26	16792	54.9656	0.0122251	0.00053479	0.000451554
GOTERM_BP_DIRECT	GO:0046085~adenosine metabolic process	3	6	7.30321e-05	NT5C3A, NT5C1A, NT5C2	47	5	16792	214.366	0.0185949	0.000782052	0.000660332
GOTERM_BP_DIRECT	GO:0046939~nucleotide phosphorylation	3	6	0.000109357	DTYMK, GUK1, AK2	47	6	16792	178.638	0.0277149	0.00112419	0.000949217
GOTERM_BP_DIRECT	GO:0000082~G1/S transition of mitotic cell cycle	5	10	0.000172132	DHFR, RRM2, CDC7, CDC6, TYMS	47	102	16792	17.5136	0.0432774	0.00170146	0.00143664
GOTERM_BP_DIRECT	GO:0043097~pyrimidine nucleoside salvage	3	6	0.000476154	TK2, TK1, DCK	47	12	16792	89.3191	0.115206	0.00453228	0.00382687
GOTERM_BP_DIRECT	GO:0009117~nucleotide metabolic process	3	6	0.000561746	NT5C3A, NT5C3B, NT5C1B	47	13	16792	82.4484	0.134467	0.00515602	0.00435353
GOTERM_BP_DIRECT	GO:0071398~cellular response to fatty acid	3	6	0.00179057	NME1-NME2, NME2, NME1	47	23	16792	46.6013	0.369089	0.0158682	0.0133984
GOTERM_BP_DIRECT	GO:0016310~phosphorylation	4	8	0.00258362	TK2, TK1, NT5C2, DCK	47	100	16792	14.2911	0.485649	0.022133	0.0186882
GOTERM_BP_DIRECT	GO:0009186~deoxyribonucleoside diphosphate metabolic process	2	4	0.00547146	RRM2, RRM2B	47	2	16792	357.277	0.755863	0.0390601	0.0329807
GOTERM_BP_DIRECT	GO:0009223~pyrimidine deoxyribonucleotide catabolic process	2	4	0.00547146	NT5C, NT5M	47	2	16792	357.277	0.755863	0.0390601	0.0329807
GOTERM_BP_DIRECT	GO:0006227~dUDP biosynthetic process	2	4	0.00547146	DTYMK, CMPK2	47	2	16792	357.277	0.755863	0.0390601	0.0329807
GOTERM_BP_DIRECT	GO:0006226~dUMP biosynthetic process	2	4	0.00547146	DCTD, DUT	47	2	16792	357.277	0.755863	0.0390601	0.0329807
GOTERM_BP_DIRECT	GO:0046104~thymidine metabolic process	2	4	0.00547146	TK2, TK1	47	2	16792	357.277	0.755863	0.0390601	0.0329807
GOTERM_BP_DIRECT	GO:0006233~dTDP biosynthetic process	2	4	0.00547146	DTYMK, CMPK2	47	2	16792	357.277	0.755863	0.0390601	0.0329807
GOTERM_BP_DIRECT	GO:0009264~deoxyribonucleotide catabolic process	2	4	0.00819619	NT5C, NT5M	47	3	16792	238.184	0.879379	0.0540108	0.0456045
GOTERM_BP_DIRECT	GO:0006222~UMP biosynthetic process	2	4	0.00819619	CMPK1, UMPS	47	3	16792	238.184	0.879379	0.0540108	0.0456045
GOTERM_BP_DIRECT	GO:0006231~dTMP biosynthetic process	2	4	0.00819619	DCTD, TYMS	47	3	16792	238.184	0.879379	0.0540108	0.0456045
GOTERM_BP_DIRECT	GO:0071333~cellular response to glucose stimulus	3	6	0.00892336	NME1-NME2, NME2, NME1	47	52	16792	20.6121	0.900101	0.0573326	0.0484092
GOTERM_BP_DIRECT	GO:0045682~regulation of epidermis development	2	4	0.0109136	NME1-NME2, NME2	47	4	16792	178.638	0.940407	0.066781	0.0563871
GOTERM_BP_DIRECT	GO:0046940~nucleoside monophosphate phosphorylation	2	4	0.0109136	DTYMK, CMPK1	47	4	16792	178.638	0.940407	0.066781	0.0563871
GOTERM_BP_DIRECT	GO:0050679~positive regulation of epithelial cell proliferation	3	6	0.0117474	NME1-NME2, NME2, NME1	47	60	16792	17.8638	0.952019	0.070211	0.0592832
GOTERM_BP_DIRECT	GO:0006221~pyrimidine nucleotide biosynthetic process	2	4	0.0136238	CMPK1, UMPS	47	5	16792	142.911	0.970559	0.0795752	0.06719
GOTERM_BP_DIRECT	GO:0006689~ganglioside catabolic process	2	4	0.0163267	NEU2, NEU4	47	6	16792	119.092	0.985456	0.0912163	0.0770192
GOTERM_BP_DIRECT	GO:0006207~'de novo' pyrimidine nucleobase biosynthetic process	2	4	0.0163267	CMPK1, UMPS	47	6	16792	119.092	0.985456	0.0912163	0.0770192
GOTERM_BP_DIRECT	GO:0010976~positive regulation of neuron projection development	3	6	0.0247212	NME1-NME2, NME2, NME1	47	89	16792	12.043	0.998393	0.135178	0.114139
GOTERM_BP_DIRECT	GO:0046653~tetrahydrofolate metabolic process	2	4	0.0270659	DHFR, TYMS	47	10	16792	71.4553	0.999134	0.144915	0.122361
GOTERM_BP_DIRECT	GO:0009313~oligosaccharide catabolic process	2	4	0.0297328	NEU2, NEU4	47	11	16792	64.9594	0.999572	0.152826	0.12904
GOTERM_BP_DIRECT	GO:0014075~response to amine	2	4	0.0297328	RRM2B, NME1	47	11	16792	64.9594	0.999572	0.152826	0.12904
GOTERM_BP_DIRECT	GO:0060416~response to growth hormone	2	4	0.0323925	NME1-NME2, NME2	47	12	16792	59.5461	0.999789	0.163233	0.137827
GOTERM_BP_DIRECT	GO:0045618~positive regulation of keratinocyte differentiation	2	4	0.0376905	NME1-NME2, NME2	47	14	16792	51.0395	0.999948	0.186278	0.157285
GOTERM_BP_DIRECT	GO:0051301~cell division	4	8	0.0706779	LIG1, CDC7, CDC6, MAD2L1	47	350	16792	4.08316	1	0.342721	0.289379
GOTERM_BP_DIRECT	GO:0055114~oxidation-reduction process	5	10	0.0780646	DHFR, RRM1, RRM2, RRM2B, DPYD	47	592	16792	3.01754	1	0.37153	0.313704
GOTERM_BP_DIRECT	GO:0006270~DNA replication initiation	2	4	0.084113	CDC7, CDC6	47	32	16792	22.3298	1	0.386019	0.325938
GOTERM_BP_DIRECT	GO:0046034~ATP metabolic process	2	4	0.084113	GUK1, AK2	47	32	16792	22.3298	1	0.386019	0.325938

## Sheet: Sheet1
Term	P value	Gene count	Gene ratio
GO:0015949~nucleobase-containing small molecule interconversion	7.72708e-23	12	0.24
GO:0006165~nucleoside diphosphate phosphorylation	7.13124e-17	9	0.18
GO:0006241~CTP biosynthetic process	5.61674e-16	8	0.16		16
GO:0006228~UTP biosynthetic process	5.61674e-16	8	0.16		16
GO:0006183~GTP biosynthetic process	1.21413e-15	8	0.16		16
GO:0006220~pyrimidine nucleotide metabolic process	2.51113e-14	7	0.14		14
GO:0009142~nucleoside triphosphate biosynthetic process	8.89522e-13	7	0.14		14
GO:0006163~purine nucleotide metabolic process	3.07513e-11	6	0.12		12
GO:0046135~pyrimidine nucleoside catabolic process	5.62627e-11	6	0.12		12
GO:0016311~dephosphorylation	3.2822e-09	8	0.16		16
