# Supplementary material for: Deoxythymidylate Kinase as a Promising Marker for Predicting Prognosis and Immune Cell Infiltration of Pan-cancer
Source: Front Mol Biosci. 2022 Jul 12;9:887059. doi: 10.3389/fmolb.2022.887059 (PMC9315941; doi:10.3389/fmolb.2022.887059)
Supplement: Supplementary file 1 [file DataSheet1.zip › supplementary files/supplementary file 5.xlsx]

## Sheet: Gene ontology-Cellular componen
Category	Term	Count	%	PValue	Genes	List Total	Pop Hits	Pop Total	Fold Enrichment	Bonferroni	Benjamini	FDR
GOTERM_CC_DIRECT	GO:0005829~cytosol	28	56	1.0482e-09	DTYMK, TYMS, NT5C2, AK9, NME1-NME2, NEU2, BLOC1S4, NT5C, GUK1, TK1, RRM1, RRM2, NME2, CDC6, DCK, NME1, CCT6A, DCTD, NT5C3A, DHFR, NT5C3B, NT5C1A, DPYD, NT5C1B, CMPK1, CMPK2, UMPS, MAD2L1	47	3315	18224	3.27507	5.76511e-08	5.76511e-08	5.34583e-08
GOTERM_CC_DIRECT	GO:0005971~ribonucleoside-diphosphate reductase complex	3	6	1.86693e-05	RRM1, RRM2, RRM2B	47	3	18224	387.745	0.00102629	0.000513406	0.000476067
GOTERM_CC_DIRECT	GO:0005739~mitochondrion	13	26	8.281e-05	DTYMK, DUT, LIG1, NME3, NME4, TYMS, NT5C, NT5C3A, NEU4, RRM2B, NME6, CMPK2, NT5M	47	1331	18224	3.78714	0.00454438	0.00151818	0.00140777
GOTERM_CC_DIRECT	GO:0005737~cytoplasm	23	46	0.00449433	RRM1, RRM2, NME2, CDC7, CDC6, TYMS, AK9, NME1, BLOC1S4, DCTD, CCT6A, NT5C, NT5C3A, NME1-NME2, NEU2, NT5C3B, NT5E, KIAA0101, RRM2B, NT5C1B, DPYD, CMPK1, UMPS	47	5222	18224	1.7078	0.219441	0.0617971	0.0573028
GOTERM_CC_DIRECT	GO:0005759~mitochondrial matrix	5	10	0.00918385	DTYMK, NME4, NT5M, TK2, TYMS	47	327	18224	5.92882	0.397969	0.101022	0.0936753
GOTERM_CC_DIRECT	GO:0005758~mitochondrial intermembrane space	3	6	0.0150019	DTYMK, AK2, NME4	47	74	18224	15.7194	0.564541	0.137517	0.127516
GOTERM_CC_DIRECT	GO:0070062~extracellular exosome	14	28	0.0189007	RRM1, ENTPD1, DUT, AK2, NME2, NME3, NME1, DCTD, CCT6A, NT5C, NME1-NME2, NT5E, RRM2B, CMPK1	47	2811	18224	1.93114	0.649882	0.148505	0.137705
GOTERM_CC_DIRECT	GO:0005882~intermediate filament	3	6	0.0330377	NME1-NME2, NME2, NME1	47	113	18224	10.2941	0.842412	0.227134	0.210616
GOTERM_CC_DIRECT	GO:0048471~perinuclear region of cytoplasm	5	10	0.070805	NME1-NME2, KIAA0101, NME2, MAD2L1, NME1	47	621	18224	3.12194	0.982385	0.432697	0.401228
GOTERM_CC_DIRECT	GO:0005654~nucleoplasm	12	24	0.0824276	DHFR, RRM1, DUT, RRM2, RRM2B, KIAA0101, LIG1, CMPK2, CDC7, CDC6, TYMS, AK9	47	2784	18224	1.67131	0.991185	0.453352	0.420381
GOTERM_CC_DIRECT	GO:0071944~cell periphery	2	4	0.0939575	NME1-NME2, NME2	47	39	18224	19.8843	0.995603	0.469788	0.435621

## Sheet: Sheet1
Term	P value	Gene count	Gene ratio
GO:0005829~cytosol	1.0482e-09	28	0.56			56
GO:0005971~ribonucleoside-diphosphate reductase complex	1.86693e-05	3	0.06			6
GO:0005739~mitochondrion	8.281e-05	13	0.26			26
GO:0005737~cytoplasm	0.00449433	23	0.46			46
GO:0005759~mitochondrial matrix	0.00918385	5	0.1			10
GO:0005758~mitochondrial intermembrane space	0.0150019	3	0.06			6
GO:0070062~extracellular exosome	0.0189007	14	0.28			28
GO:0005882~intermediate filament	0.0330377	3	0.06			6
GO:0048471~perinuclear region of cytoplasm	0.070805	5	0.1			10
GO:0005654~nucleoplasm	0.0824276	12	0.24			24
GO:0071944~cell periphery	0.0939575	2	0.04			4
