# Supplementary material for: Deoxythymidylate Kinase as a Promising Marker for Predicting Prognosis and Immune Cell Infiltration of Pan-cancer
Source: Front Mol Biosci. 2022 Jul 12;9:887059. doi: 10.3389/fmolb.2022.887059 (PMC9315941; doi:10.3389/fmolb.2022.887059)
Supplement: Supplementary file 1 [file DataSheet1.zip › supplementary files/supplementary file 6.xlsx]

## Sheet: Gene ontology-Molecular functio
Category	Term	Count	%	PValue	Genes	List Total	Pop Hits	Pop Total	Fold Enrichment	Bonferroni	Benjamini	FDR
GOTERM_MF_DIRECT	GO:0004550~nucleoside diphosphate kinase activity	11	22	2.28753e-21	NME1-NME2, NME6, NME7, CMPK1, NME2, NME3, CMPK2, NME4, NME5, AK9, NME1	49	20	16881	189.481	1.92153e-19	1.92153e-19	1.3954e-19
GOTERM_MF_DIRECT	GO:0008253~5'-nucleotidase activity	8	16	3.2091e-15	NT5C, NT5C3A, NT5C3B, NT5E, NT5C1A, NT5C1B, NT5M, NT5C2	49	14	16881	196.863	2.7045e-13	1.34782e-13	9.78776e-14
GOTERM_MF_DIRECT	GO:0005524~ATP binding	24	48	1.83021e-12	RRM1, DTYMK, ENTPD1, LIG1, ENTPD3, AK2, NME2, NME3, ENTPD8, NME4, CDC7, CDC6, DCK, AK9, NME1, CCT6A, NME1-NME2, NME6, NME7, GUK1, CMPK1, CMPK2, TK2, TK1	49	1495	16881	5.5306	1.53737e-10	5.12457e-11	3.72142e-11
GOTERM_MF_DIRECT	GO:0019206~nucleoside kinase activity	4	8	2.55316e-06	TK2, TK1, DCK, AK9	49	10	16881	137.804	0.000214442	5.36163e-05	3.89356e-05
GOTERM_MF_DIRECT	GO:0000166~nucleotide binding	9	18	5.53193e-06	NT5C3A, NT5C3B, NT5E, NT5C1A, NT5C1B, NT5M, CDC6, TYMS, NT5C2	49	348	16881	8.90975	0.000464575	9.29364e-05	6.74895e-05
GOTERM_MF_DIRECT	GO:0004748~ribonucleoside-diphosphate reductase activity, thioredoxin disulfide as acceptor	3	6	2.37083e-05	RRM1, RRM2, RRM2B	49	3	16881	344.51	0.00198954	0.000331916	0.000241034
GOTERM_MF_DIRECT	GO:0046872~metal ion binding	18	36	2.96362e-05	RRM2, LIG1, NME2, NME3, ENTPD8, NME4, CDC7, NT5C2, THAP4, NT5C, NME1-NME2, NT5E, RRM2B, NME6, NME7, DPYD, NT5M, ANKMY1	49	2069	16881	2.99719	0.00248638	0.000355634	0.000258258
GOTERM_MF_DIRECT	GO:0008144~drug binding	5	10	6.35176e-05	NME1-NME2, DHFR, NME2, TYMS, DCK	49	76	16881	22.6651	0.00532144	0.000666935	0.000484322
GOTERM_MF_DIRECT	GO:0050145~nucleoside phosphate kinase activity	3	6	7.87408e-05	DTYMK, CMPK1, AK9	49	5	16881	206.706	0.00659266	0.000734914	0.000533687
GOTERM_MF_DIRECT	GO:0019205~nucleobase-containing compound kinase activity	3	6	0.000164756	AK2, CMPK1, AK9	49	7	16881	147.647	0.0137453	0.00138395	0.00100501
GOTERM_MF_DIRECT	GO:0000287~magnesium ion binding	6	12	0.000275471	NT5C3A, NT5C3B, DUT, NT5C1A, NT5C1B, NME1	49	204	16881	10.1327	0.022877	0.0021036	0.00152761
GOTERM_MF_DIRECT	GO:0004673~protein histidine kinase activity	2	4	0.00567895	NME1-NME2, NME2	49	2	16881	344.51	0.38022	0.0280607	0.0203774
GOTERM_MF_DIRECT	GO:0004137~deoxycytidine kinase activity	2	4	0.00567895	TK2, DCK	49	2	16881	344.51	0.38022	0.0280607	0.0203774
GOTERM_MF_DIRECT	GO:0004798~thymidylate kinase activity	2	4	0.00567895	DTYMK, CMPK2	49	2	16881	344.51	0.38022	0.0280607	0.0203774
GOTERM_MF_DIRECT	GO:0009041~uridylate kinase activity	2	4	0.00567895	DTYMK, CMPK1	49	2	16881	344.51	0.38022	0.0280607	0.0203774
GOTERM_MF_DIRECT	GO:0004797~thymidine kinase activity	2	4	0.00567895	TK2, TK1	49	2	16881	344.51	0.38022	0.0280607	0.0203774
GOTERM_MF_DIRECT	GO:0008252~nucleotidase activity	2	4	0.00567895	NT5C, NT5M	49	2	16881	344.51	0.38022	0.0280607	0.0203774
GOTERM_MF_DIRECT	GO:0052794~exo-alpha-(2->3)-sialidase activity	2	4	0.0113263	NEU2, NEU4	49	4	16881	172.255	0.615895	0.0432459	0.0314048
GOTERM_MF_DIRECT	GO:0004127~cytidylate kinase activity	2	4	0.0113263	CMPK1, CMPK2	49	4	16881	172.255	0.615895	0.0432459	0.0314048
GOTERM_MF_DIRECT	GO:0052796~exo-alpha-(2->8)-sialidase activity	2	4	0.0113263	NEU2, NEU4	49	4	16881	172.255	0.615895	0.0432459	0.0314048
GOTERM_MF_DIRECT	GO:0017110~nucleoside-diphosphatase activity	2	4	0.0113263	ENTPD3, ENTPD8	49	4	16881	172.255	0.615895	0.0432459	0.0314048
GOTERM_MF_DIRECT	GO:0052795~exo-alpha-(2->6)-sialidase activity	2	4	0.0113263	NEU2, NEU4	49	4	16881	172.255	0.615895	0.0432459	0.0314048
GOTERM_MF_DIRECT	GO:0004308~exo-alpha-sialidase activity	2	4	0.0169423	NEU2, NEU4	49	6	16881	114.837	0.761967	0.0594454	0.0431686
GOTERM_MF_DIRECT	GO:0016787~hydrolase activity	4	8	0.0169844	ENTPD1, NT5E, ENTPD3, ENTPD8	49	191	16881	7.21487	0.762822	0.0594454	0.0431686
GOTERM_MF_DIRECT	GO:0017111~nucleoside-triphosphatase activity	2	4	0.0197385	ENTPD3, ENTPD8	49	7	16881	98.4315	0.81262	0.0663215	0.048162
GOTERM_MF_DIRECT	GO:0019215~intermediate filament binding	2	4	0.0280806	NME2, NME1	49	10	16881	68.902	0.908601	0.0907221	0.0658815
GOTERM_MF_DIRECT	GO:0016301~kinase activity	4	8	0.0310346	DTYMK, CMPK2, TK2, CDC7	49	241	16881	5.71801	0.929223	0.0965521	0.0701152
GOTERM_MF_DIRECT	GO:0005542~folic acid binding	2	4	0.0363532	DHFR, TYMS	49	13	16881	53.0016	0.955424	0.10906	0.0791981
GOTERM_MF_DIRECT	GO:0005504~fatty acid binding	2	4	0.0526921	NME1-NME2, NME2	49	19	16881	36.2642	0.989401	0.152625	0.110835
GOTERM_MF_DIRECT	GO:0050661~NADP binding	2	4	0.0949477	DHFR, DPYD	49	35	16881	19.6863	0.999771	0.265854	0.19306

## Sheet: Sheet1
Term	P value	Gene count	Gene ratio
GO:0004550~nucleoside diphosphate kinase activity	2.28753e-21	11	0.22			22
GO:0008253~5'-nucleotidase activity	3.2091e-15	8	0.16			16
GO:0005524~ATP binding	1.83021e-12	24	0.48			48
GO:0019206~nucleoside kinase activity	2.55316e-06	4	0.08			8
GO:0000166~nucleotide binding	5.53193e-06	9	0.18			18
GO:0004748~ribonucleoside-diphosphate reductase activity, thioredoxin disulfide as acceptor	2.37083e-05	3	0.06			6
GO:0046872~metal ion binding	2.96362e-05	18	0.36			36
GO:0008144~drug binding	6.35176e-05	5	0.1			10
GO:0050145~nucleoside phosphate kinase activity	7.87408e-05	3	0.06			6
GO:0019205~nucleobase-containing compound kinase activity	0.000164756	3	0.06			6
