# Supplementary material for: Deoxythymidylate Kinase as a Promising Marker for Predicting Prognosis and Immune Cell Infiltration of Pan-cancer
Source: Front Mol Biosci. 2022 Jul 12;9:887059. doi: 10.3389/fmolb.2022.887059 (PMC9315941; doi:10.3389/fmolb.2022.887059)
Supplement: Supplementary file 1 [file DataSheet1.zip › supplementary files/supplementary file 7.xlsx]

## Sheet: lo_result_79721
Query	Statistic	P-value	FDR (BH)	Event_SD	Event_TD
CHD9	-0.668491	2.19687e-49	1.12221e-46	371	371
KIAA0564	-0.654454	9.92604e-47	3.80282e-44	371	371
DTYMK	1	1e-83	1e-79	371	371
CPEB4	-0.642135	1.63274e-44	4.45582e-42	371	371
BIRC5	0.796898	8.88785e-83	8.85319e-79	371	371
HERC3	-0.631027	1.33659e-42	2.92611e-40	371	371
OSBP	-0.63049	1.64596e-42	3.56421e-40	371	371
CENPM	0.788161	8.67109e-80	5.75818e-76	371	371
NUDT1	0.762986	6.5107e-72	3.24266e-68	371	371
PTTG1	0.758249	1.53504e-70	6.11621e-67	371	371
UBE2S	0.74885	6.5831e-68	2.18581e-64	371	371
CDCA3	0.74261	3.17698e-66	9.0417e-63	371	371
MXD3	0.729115	9.58613e-63	2.38719e-59	371	371
C16orf59	0.725295	8.48531e-62	1.87827e-58	371	371
CDC20	0.724748	1.15598e-61	2.30295e-58	371	371
RBL2	-0.629435	2.47572e-42	5.30336e-40	371	371
ARHGEF12	-0.627699	4.83134e-42	1.01316e-39	371	371
RECQL4	0.720491	1.25123e-60	2.26609e-57	371	371
SNRK	-0.623713	2.20552e-41	4.43822e-39	371	371
PIGU	0.720147	1.51381e-60	2.51317e-57	371	371
H2AFX	0.716677	1.018e-59	1.56005e-56	371	371
MYBL2	0.71583	1.61384e-59	2.29649e-56	371	371
TACC3	0.713073	7.15112e-59	9.49765e-56	371	371
EME1	0.712418	1.01582e-58	1.26482e-55	371	371
C5orf41	-0.621713	4.68795e-41	9.24686e-39	371	371
KIAA1370	-0.618986	1.29863e-40	2.39549e-38	371	371
ARL15	-0.616034	3.87112e-40	6.76495e-38	371	371
AURKB	0.711739	1.46021e-58	1.7112e-55	371	371
ILKAP	0.710319	3.10745e-58	3.43926e-55	371	371
IL6ST	-0.610711	2.69349e-39	4.22517e-37	371	371
CPEB3	-0.600512	1.00195e-37	1.37661e-35	371	371
SNRPA	0.707724	1.22207e-57	1.28137e-54	371	371
SNRPB	0.705807	3.32603e-57	3.31306e-54	371	371
CDCA5	0.704881	5.38032e-57	5.10413e-54	371	371
SAC3D1	0.704691	5.93897e-57	5.378e-54	371	371
RAPGEF2	-0.60049	1.0094e-37	1.37735e-35	371	371
FNDC3A	-0.597273	3.07517e-37	4.0305e-35	371	371
OBFC2B	0.700533	5.02084e-56	4.34892e-53	371	371
RNASEH2A	0.700042	6.44691e-56	5.35147e-53	371	371
MAGI1	-0.596717	3.72301e-37	4.78515e-35	371	371
LONP2	-0.592496	1.57069e-36	1.908e-34	371	371
CDT1	0.695271	7.10344e-55	5.66059e-52	371	371
RORA	-0.588935	5.20538e-36	6.02917e-34	371	371
KLHL20	-0.588481	6.05736e-36	6.93533e-34	371	371
ZC3H13	-0.587699	7.86297e-36	8.85006e-34	371	371
KDR	-0.584591	2.20098e-35	2.35742e-33	371	371
PJA2	-0.584145	2.54878e-35	2.7009e-33	371	371
SECISBP2L	-0.581858	5.39156e-35	5.53663e-33	371	371
TK1	0.694731	9.29422e-55	7.12152e-52	371	371
HN1	0.692682	2.56141e-54	1.88994e-51	371	371
CDC14C	-0.580256	9.08058e-35	9.04517e-33	371	350
KIF2C	0.688085	2.41656e-53	1.71939e-50	371	371
CENPW	0.686144	6.15373e-53	4.2274e-50	371	371
TRAIP	0.685793	7.28351e-53	4.83674e-50	371	371
MYLK	-0.579627	1.11352e-34	1.0982e-32	371	371
PKMYT1	0.685671	7.72118e-53	4.96198e-50	371	371
RAD51	0.685097	1.01634e-52	6.32737e-50	371	371
TROAP	0.67835	2.4456e-51	1.4764e-48	371	371
ZNF800	-0.577833	1.98681e-34	1.90295e-32	371	371
CLPX	-0.57775	2.04045e-34	1.94497e-32	371	371
UBE2C	0.677875	3.04926e-51	1.78669e-48	371	371
SNRPD2	0.676838	4.93014e-51	2.80624e-48	371	371
DDI2	-0.57642	3.12707e-34	2.93856e-32	371	358
THOC4	0.675393	9.60083e-51	5.31299e-48	371	371
TOR1AIP2	-0.576227	3.32641e-34	3.09667e-32	371	371
TUBA1B	0.675215	1.0418e-50	5.60938e-48	371	371
LATS2	-0.575939	3.64733e-34	3.36399e-32	371	371
SPC25	0.671519	5.62032e-50	2.94653e-47	371	371
MCCC2	-0.575269	4.5178e-34	4.12861e-32	371	371
C4orf29	-0.57379	7.23162e-34	6.40304e-32	371	371
SNRPD1	0.663772	1.77987e-48	8.86463e-46	371	371
PTPRB	-0.573587	7.71368e-34	6.77391e-32	371	371
CCNB1	0.663277	2.21221e-48	1.07492e-45	371	371
RALY	0.663148	2.34056e-48	1.11021e-45	371	371
CCDC137	0.662325	3.35488e-48	1.55432e-45	371	371
CKS2	0.659579	1.10668e-47	5.01074e-45	371	371
F8	-0.573585	7.71849e-34	6.77391e-32	371	371
JMJD1C	-0.57162	1.43639e-33	1.22289e-31	371	371
MTMR6	-0.570685	1.92747e-33	1.62021e-31	371	371
HIPK3	-0.569929	2.44313e-33	2.028e-31	371	371
KIAA1737	-0.56989	2.4731e-33	2.04436e-31	371	371
RAD54L	0.659388	1.20165e-47	5.31982e-45	371	371
TMEM150C	-0.56921	3.05903e-33	2.49763e-31	371	370
SKA1	0.659101	1.36062e-47	5.89266e-45	371	371
MORC3	-0.568703	3.58359e-33	2.91397e-31	371	371
MYEOV2	0.658521	1.74651e-47	7.40299e-45	371	371
ERN1	-0.568071	4.36314e-33	3.53343e-31	371	371
S1PR1	-0.567984	4.48295e-33	3.61577e-31	371	371
AKAP11	-0.567964	4.51179e-33	3.62435e-31	371	371
USP53	-0.567407	5.36436e-33	4.25772e-31	371	371
PSMG3	0.657887	2.29378e-47	9.52013e-45	371	371
SH3D19	-0.566504	7.09649e-33	5.4797e-31	371	371
ZNF295	-0.563942	1.56314e-32	1.17512e-30	371	371
UBR3	-0.562772	2.23729e-32	1.67561e-30	371	371
CENPH	0.656296	4.53337e-47	1.84314e-44	371	371
ZKSCAN1	-0.562391	2.51319e-32	1.8682e-30	371	371
DPM2	0.655046	7.72211e-47	3.0768e-44	371	371
GTF2A1	-0.561964	2.86319e-32	2.11261e-30	371	369
MCM7	0.654658	9.10497e-47	3.55665e-44	371	371
ZNF366	-0.56186	2.95471e-32	2.16411e-30	371	351
FBXO3	-0.56172	3.08329e-32	2.25001e-30	371	371
KLHL8	-0.561095	3.72974e-32	2.66322e-30	371	371
PPAP2B	-0.560168	4.94175e-32	3.49112e-30	371	371
KIAA1109	-0.55952	6.01171e-32	4.21709e-30	371	371
MIA2	-0.558303	8.67838e-32	5.90071e-30	371	367
KIAA1012	-0.558264	8.78148e-32	5.9505e-30	371	371
POLR2H	0.654286	1.0662e-46	4.00769e-44	371	371
MYST4	-0.557513	1.10041e-31	7.33191e-30	371	371
CDC25C	0.654206	1.10275e-46	4.06834e-44	371	371
WDR62	0.653323	1.60161e-46	5.80133e-44	371	371
USP12	-0.556778	1.37178e-31	9.10952e-30	371	371
DAAM1	-0.555932	1.76717e-31	1.15428e-29	371	371
HECTD1	-0.554918	2.39047e-31	1.55631e-29	371	371
RFC4	0.652254	2.51272e-46	8.8921e-44	371	371
C10orf118	-0.554564	2.65592e-31	1.72349e-29	371	371
METTL14	-0.554208	2.9526e-31	1.90362e-29	371	371
NR3C1	-0.554052	3.09252e-31	1.98739e-29	371	371
TRPM7	-0.553917	3.21863e-31	2.06178e-29	371	371
NCAPH2	0.652225	2.54417e-46	8.8921e-44	371	371
TNKS2	-0.553231	3.94455e-31	2.48681e-29	371	371
KLHDC10	-0.552807	4.47137e-31	2.79243e-29	371	371
MTM1	-0.552772	4.51814e-31	2.81282e-29	371	371
LEPROT	-0.551033	7.54177e-31	4.56678e-29	371	370
VPS36	-0.55035	9.21459e-31	5.52931e-29	371	371
C6orf129	0.651187	3.93268e-46	1.35081e-43	371	371
RFXANK	0.65066	4.90155e-46	1.65506e-43	371	371
2021-03-08	-0.54944	1.20266e-30	7.10962e-29	371	371
CENPA	0.650505	5.23027e-46	1.73085e-43	371	370
AR	-0.549047	1.349e-30	7.90435e-29	371	361
CDC45	0.650473	5.29978e-46	1.73085e-43	371	371
PROX1	-0.548765	1.46477e-30	8.53248e-29	371	370
UBE2H	-0.548558	1.55564e-30	9.00916e-29	371	371
SPG11	-0.548408	1.62496e-30	9.32926e-29	371	371
H2AFZ	0.648529	1.19017e-45	3.82428e-43	371	371
OIP5	0.648095	1.42455e-45	4.50474e-43	371	371
GOLGA4	-0.547122	2.36153e-30	1.33654e-28	371	371
LSM4	0.647945	1.51543e-45	4.71725e-43	371	371
SNRPF	0.647317	1.96439e-45	6.02071e-43	371	371
STMN1	0.647271	2.00197e-45	6.04291e-43	371	371
UHMK1	-0.54701	2.43953e-30	1.37678e-28	371	371
KIAA2018	-0.546963	2.47282e-30	1.39163e-28	371	371
HCFC2	-0.545399	3.88628e-30	2.15661e-28	371	371
TSEN54	0.645763	3.72275e-45	1.10694e-42	371	371
MLL3	-0.545159	4.16405e-30	2.29796e-28	371	371
PIK3R1	-0.544657	4.81128e-30	2.63325e-28	371	371
MPDZ	-0.543623	6.47471e-30	3.49564e-28	371	371
POLK	-0.542609	8.65165e-30	4.61888e-28	371	371
UBR2	-0.542242	9.60908e-30	5.07777e-28	371	371
ARPC4	0.645215	4.66065e-45	1.36543e-42	371	371
PSMC3IP	0.644716	5.71629e-45	1.65043e-42	371	371
CCPG1	-0.54213	9.92138e-30	5.22894e-28	371	371
HS3ST3B1	-0.541295	1.25833e-29	6.61437e-28	371	367
KAT2B	-0.541193	1.29531e-29	6.77299e-28	371	371
TMEM192	-0.540917	1.40099e-29	7.25336e-28	371	371
ZNF41	-0.540704	1.48809e-29	7.66037e-28	371	371
E2F1	0.644392	6.52437e-45	1.85684e-42	371	371
TOPORS	-0.54012	1.75639e-29	8.99505e-28	371	371
KLHL28	-0.539967	1.83409e-29	9.29741e-28	371	371
ZMAT1	-0.539908	1.86499e-29	9.43001e-28	371	371
NFIC	-0.539778	1.93492e-29	9.7342e-28	371	371
SEC24B	-0.539401	2.15246e-29	1.07742e-27	371	371
ATP13A3	-0.53922	2.26502e-29	1.12248e-27	371	371
HRAS	0.642909	1.19315e-44	3.34786e-42	371	371
PGP	0.642571	1.36882e-44	3.78745e-42	371	371
POLD1	0.641852	1.83131e-44	4.93019e-42	371	371
CDH5	-0.539206	2.27429e-29	1.12428e-27	371	371
NCOA2	-0.539124	2.32762e-29	1.14779e-27	371	371
MIA3	-0.538931	2.45774e-29	1.20896e-27	371	371
KIAA0101	0.640306	3.41523e-44	9.07176e-42	371	371
UBE2T	0.639757	4.2568e-44	1.11584e-41	371	371
POC1A	0.639442	4.82995e-44	1.24964e-41	371	371
SNRPC	0.638082	8.31893e-44	2.12474e-41	371	371
PIF1	0.637996	8.60817e-44	2.17078e-41	371	371
ANAPC11	0.637869	9.055e-44	2.25492e-41	371	371
GINS2	0.637802	9.29933e-44	2.28718e-41	371	371
DAZAP1	0.636617	1.48968e-43	3.61919e-41	371	371
CCNB2	0.636392	1.62863e-43	3.9091e-41	371	371
TXNL4A	0.635603	2.22526e-43	5.27758e-41	371	371
WDR34	0.635511	2.3075e-43	5.40824e-41	371	371
C12orf66	-0.53809	3.11503e-29	1.52102e-27	371	371
ZNF281	-0.538005	3.19002e-29	1.55004e-27	371	371
C19orf48	0.634898	2.9389e-43	6.808e-41	371	371
PTTG3P	0.634406	3.56698e-43	8.16797e-41	371	296
KLHDC1	-0.537771	3.40697e-29	1.64742e-27	371	368
CDC14B	-0.53768	3.49537e-29	1.68428e-27	371	371
MCRS1	0.634262	3.775e-43	8.54607e-41	371	371
SNRPG	0.633435	5.22174e-43	1.16885e-40	371	371
SLK	-0.537564	3.61144e-29	1.7295e-27	371	371
PPTC7	-0.537533	3.6425e-29	1.74019e-27	371	371
RREB1	-0.537285	3.90535e-29	1.8613e-27	371	371
LMO7	-0.536198	5.29447e-29	2.4818e-27	371	371
ELK3	-0.535834	5.86098e-29	2.7409e-27	371	370
FAT4	-0.535127	7.13955e-29	3.3001e-27	371	368
LDB2	-0.534988	7.42037e-29	3.41405e-27	371	371
AKAP2	-0.534607	8.24903e-29	3.78657e-27	371	346
HJURP	0.631436	1.13981e-42	2.52303e-40	371	371
AKAP13	-0.534225	9.17448e-29	4.18247e-27	371	371
RRN3	-0.533336	1.17401e-28	5.25585e-27	371	371
SNF8	0.629237	2.67265e-42	5.66432e-40	371	371
TRAF6	-0.532845	1.3448e-28	5.98014e-27	371	371
SMARCA2	-0.532752	1.37981e-28	6.12217e-27	371	371
PLK1	0.627414	5.38786e-42	1.11809e-39	371	371
TOR1AIP1	-0.53265	1.4191e-28	6.28251e-27	371	371
CCNF	0.626899	6.56357e-42	1.34803e-39	371	371
SKA3	0.626271	8.34445e-42	1.69631e-39	371	371
REXO4	0.622949	2.94373e-41	5.8645e-39	371	371
PRPF31	0.621174	5.73821e-41	1.12075e-38	371	371
RSC1A1	-0.532633	1.42578e-28	6.29808e-27	371	371
BCL7C	0.62096	6.21657e-41	1.20239e-38	371	371
NCAPG	0.620811	6.57281e-41	1.25907e-38	371	371
TRUB1	-0.532553	1.45754e-28	6.42414e-27	371	371
SOS2	-0.532026	1.6858e-28	7.39748e-27	371	371
RNF160	-0.531914	1.73864e-28	7.59588e-27	371	371
FAM128B	0.620158	8.39072e-41	1.592e-38	371	371
AZI1	0.619315	1.14895e-40	2.15937e-38	371	371
CTSO	-0.531862	1.76387e-28	7.68923e-27	371	371
GEMIN7	0.619162	1.21663e-40	2.26521e-38	371	371
PSD3	-0.531192	2.12096e-28	9.17332e-27	371	371
WWC2	-0.531189	2.12273e-28	9.17332e-27	371	371
SSNA1	0.618891	1.3453e-40	2.45881e-38	371	371
SERINC1	-0.53118	2.12787e-28	9.17565e-27	371	371
TTPA	-0.531071	2.19269e-28	9.43474e-27	371	367
ARFGAP1	0.618112	1.79642e-40	3.25347e-38	371	371
ASF1B	0.617848	1.9816e-40	3.55653e-38	371	371
MYL6B	0.617426	2.31654e-40	4.12055e-38	371	371
CPSF4	0.617321	2.40799e-40	4.24531e-38	371	371
C9orf102	-0.530939	2.2737e-28	9.76223e-27	371	371
USP38	-0.530893	2.3026e-28	9.8513e-27	371	371
RUNX1T1	-0.530817	2.35079e-28	1.00069e-26	371	315
FAM160B1	-0.530763	2.38581e-28	1.01344e-26	371	371
C17orf53	0.615835	4.16382e-40	7.21318e-38	371	371
ZNF791	-0.53062	2.48136e-28	1.05178e-26	371	371
REST	-0.530378	2.65155e-28	1.11679e-26	371	370
ALDH6A1	-0.530369	2.65812e-28	1.1172e-26	371	371
E2F2	0.615624	4.49997e-40	7.72832e-38	371	371
TEK	-0.53021	2.77664e-28	1.1621e-26	371	371
CDC25A	0.613984	8.20674e-40	1.39739e-37	371	371
MAP3K2	-0.529976	2.96104e-28	1.23669e-26	371	371
COBLL1	-0.529462	3.40805e-28	1.41448e-26	371	371
PPM1A	-0.528087	4.95807e-28	2.01993e-26	371	371
PTDSS2	0.613725	9.02176e-40	1.52315e-37	371	371
DYNLRB1	0.613643	9.29388e-40	1.55591e-37	371	371
STK25	0.613259	1.06897e-39	1.77466e-37	371	371
FAM190B	-0.527252	6.22019e-28	2.51867e-26	371	371
PDRG1	0.613	1.1746e-39	1.93392e-37	371	371
FGD4	-0.526069	8.56928e-28	3.42119e-26	371	371
MICALCL	-0.526006	8.71656e-28	3.47303e-26	371	340
DLC1	-0.52598	8.77896e-28	3.49091e-26	371	371
C20orf20	0.612503	1.40759e-39	2.28694e-37	371	371
NRM	0.612494	1.41198e-39	2.28694e-37	371	371
FANCI	0.612157	1.59565e-39	2.56359e-37	371	371
ZWINT	0.611312	2.1674e-39	3.45432e-37	371	371
CAPN10	0.610999	2.42764e-39	3.83837e-37	371	371
TSSC4	0.610255	3.17474e-39	4.94118e-37	371	371
LSM2	0.609661	3.93187e-39	6.07216e-37	371	371
C9orf100	0.607915	7.35336e-39	1.12687e-36	371	371
FAM122A	-0.525452	1.0123e-27	4.00937e-26	371	371
KIFC1	0.607148	9.66876e-39	1.47039e-36	371	371
ROMO1	0.606998	1.01992e-38	1.53931e-36	371	371
TPD52L2	0.606809	1.091e-38	1.63421e-36	371	371
FAM128A	0.605383	1.81048e-38	2.69167e-36	371	371
PPIH	0.604863	2.176e-38	3.21113e-36	371	371
RNF125	-0.524922	1.16785e-27	4.59941e-26	371	371
CKS1B	0.603465	3.56363e-38	5.22019e-36	371	371
TSC22D2	-0.524719	1.23342e-27	4.82754e-26	371	371
CALD1	-0.524216	1.4119e-27	5.48302e-26	371	371
MBLAC2	-0.52396	1.51216e-27	5.84955e-26	371	370
PFDN4	0.603416	3.62533e-38	5.27181e-36	371	371
USO1	-0.523557	1.68475e-27	6.492e-26	371	371
KBTBD7	-0.52326	1.8245e-27	6.97652e-26	371	371
ECM2	-0.523167	1.8704e-27	7.13833e-26	371	371
MYO9A	-0.522446	2.26823e-27	8.57451e-26	371	370
RDM1	0.602457	5.07813e-38	7.3309e-36	371	349
GPR116	-0.521908	2.61819e-27	9.78604e-26	371	371
ATG4B	0.602107	5.73958e-38	8.22617e-36	371	371
ACER2	-0.521538	2.88923e-27	1.07587e-25	371	365
IDE	-0.521429	2.97454e-27	1.10146e-25	371	371
KLHL24	-0.521333	3.0513e-27	1.12779e-25	371	371
PDE2A	-0.520751	3.56207e-27	1.30208e-25	371	371
NFKBIL2	0.60148	7.14602e-38	1.01178e-35	371	371
IQGAP2	-0.520709	3.60211e-27	1.31431e-25	371	371
SLC25A46	-0.520154	4.17265e-27	1.5197e-25	371	371
ITGA1	-0.519974	4.37734e-27	1.59134e-25	371	371
RBM43	-0.519736	4.66168e-27	1.69162e-25	371	371
ATE1	-0.518622	6.25732e-27	2.25422e-25	371	371
LRCH1	-0.51855	6.37583e-27	2.29277e-25	371	371
LARP1B	-0.518409	6.61846e-27	2.37573e-25	371	371
C11orf48	0.601475	7.16097e-38	1.01178e-35	371	371
SARNP	0.601253	7.73578e-38	1.0853e-35	371	371
NDC80	0.600802	9.05611e-38	1.26165e-35	371	371
TSTD2	-0.517781	7.80652e-27	2.78214e-25	371	371
RPS21	0.600738	9.25929e-38	1.281e-35	371	371
DENND4A	-0.517671	8.03742e-27	2.85931e-25	371	371
RALGAPA2	-0.517348	8.74845e-27	3.10671e-25	371	371
TRIP13	0.599827	1.27145e-37	1.72311e-35	371	371
FEN1	0.599021	1.68159e-37	2.26355e-35	371	371
C15orf42	0.598663	1.90293e-37	2.54431e-35	371	371
C16orf75	0.598366	2.10918e-37	2.79961e-35	371	371
NT5C	0.598348	2.12198e-37	2.79961e-35	371	371
PAFAH1B3	0.596965	3.41894e-37	4.45177e-35	371	371
PHF19	0.596786	3.63585e-37	4.70346e-35	371	371
ZNF441	-0.517314	8.82762e-27	3.12925e-25	371	371
C4orf41	-0.517134	9.25319e-27	3.26269e-25	371	371
C12orf35	-0.516935	9.74919e-27	3.41943e-25	371	371
WDR7	-0.516765	1.01936e-26	3.56275e-25	371	371
ERG	-0.516666	1.04622e-26	3.64385e-25	371	371
SCP2	-0.514733	1.73301e-26	5.94235e-25	371	371
MCM5	0.596601	3.87426e-37	4.94762e-35	371	371
USP47	-0.514497	1.84306e-26	6.29802e-25	371	371
DUSP16	-0.514179	2.00188e-26	6.79411e-25	371	371
SETD7	-0.514101	2.04259e-26	6.92049e-25	371	371
FAM114A1	-0.51396	2.11863e-26	7.16594e-25	371	371
PLEKHG1	-0.513568	2.34568e-26	7.89368e-25	371	371
TOMM40	0.596226	4.40641e-37	5.59137e-35	371	371
SEL1L	-0.513394	2.45376e-26	8.24349e-25	371	371
BCL2L12	0.595818	5.06818e-37	6.39039e-35	371	371
C7orf58	-0.513153	2.61207e-26	8.76055e-25	371	371
TGFBR2	-0.513046	2.68544e-26	8.97638e-25	371	371
UBR1	-0.51301	2.71025e-26	9.04415e-25	371	371
RAPGEF6	-0.512872	2.8088e-26	9.32614e-25	371	370
LYST	-0.512834	2.83662e-26	9.40284e-25	371	371
COL4A3BP	-0.51275	2.89917e-26	9.59423e-25	371	371
FBXL3	-0.511627	3.87344e-26	1.27694e-24	371	371
MEF2A	-0.511555	3.94611e-26	1.29727e-24	371	371
HIVEP1	-0.511453	4.05108e-26	1.32958e-24	371	371
OTUD4	-0.511423	4.08266e-26	1.33774e-24	371	371
FAM54A	0.595664	5.34165e-37	6.69285e-35	371	370
CPEB2	-0.511204	4.31981e-26	1.41081e-24	371	371
BIRC6	-0.511089	4.44983e-26	1.45089e-24	371	371
PEAR1	-0.511059	4.48394e-26	1.45962e-24	371	371
MKLN1	-0.510639	4.99469e-26	1.62059e-24	371	371
TPX2	0.594431	8.14061e-37	1.01361e-34	371	371
C1orf55	-0.510617	5.02362e-26	1.62733e-24	371	371
ALAD	-0.510001	5.88377e-26	1.89671e-24	371	371
FAM179B	-0.509945	5.96752e-26	1.9188e-24	371	371
MRTO4	0.593868	9.86146e-37	1.22025e-34	371	371
ZMYND19	0.593445	1.13841e-36	1.39997e-34	371	371
MRPL17	0.593163	1.25292e-36	1.53133e-34	371	371
LSM7	0.591726	2.03805e-36	2.46072e-34	371	371
TMEM101	0.591525	2.18103e-36	2.6175e-34	371	371
C1orf135	0.590895	2.69639e-36	3.21662e-34	371	371
LOC339674	0.590409	3.17566e-36	3.75156e-34	371	279
ATP5G2	0.590403	3.18248e-36	3.75156e-34	371	371
CTNND1	-0.509928	5.99444e-26	1.92305e-24	371	371
AHCYL2	-0.509915	6.01443e-26	1.92636e-24	371	371
FEM1C	-0.509903	6.03271e-26	1.92911e-24	371	371
PA2G4	0.589388	4.47279e-36	5.24158e-34	371	371
ANKRD17	-0.509475	6.73078e-26	2.14202e-24	371	371
ARHGAP5	-0.508797	8.00559e-26	2.52353e-24	371	371
RNF25	0.588968	5.14864e-36	5.99832e-34	371	371
DOCK9	-0.508368	8.93018e-26	2.80611e-24	371	371
AKAP6	-0.508302	9.08254e-26	2.84949e-24	371	370
BOLA2	0.58874	5.55603e-36	6.39811e-34	371	371
FBL	0.588219	6.61072e-36	7.52564e-34	371	371
RSPRY1	-0.508283	9.12618e-26	2.85868e-24	371	371
CDKN3	0.587934	7.27065e-36	8.22988e-34	371	371
C11orf83	0.587631	8.04326e-36	9.00213e-34	371	371
ZMYND11	-0.50807	9.63452e-26	3.00845e-24	371	371
PIK3C2A	-0.507568	1.09475e-25	3.40774e-24	371	371
MMAA	-0.507448	1.12867e-25	3.50786e-24	371	371
ACBD5	-0.507349	1.15731e-25	3.5857e-24	371	371
EDNRB	-0.507318	1.16651e-25	3.60859e-24	371	371
MANBAL	0.587314	8.93811e-36	9.94777e-34	371	371
PCNX	-0.507307	1.1699e-25	3.61345e-24	371	371
SLC30A1	-0.507193	1.20419e-25	3.70787e-24	371	371
AP1G1	-0.507123	1.2256e-25	3.76217e-24	371	371
SEC24A	-0.507028	1.25578e-25	3.84887e-24	371	371
CASC4	-0.506838	1.31783e-25	4.02665e-24	371	371
SCNM1	0.586739	1.08171e-35	1.19722e-33	371	371
TIMM17B	0.585231	1.78198e-35	1.96136e-33	371	371
PPP4R2	-0.506784	1.33595e-25	4.06953e-24	371	371
ZFAND2B	0.585119	1.84942e-35	2.0244e-33	371	371
MYCBP2	-0.506746	1.34865e-25	4.10197e-24	371	371
HSD17B4	-0.505598	1.80364e-25	5.43602e-24	371	371
MYO1B	-0.505437	1.87812e-25	5.61799e-24	371	371
BUD31	0.585012	1.91576e-35	2.08556e-33	371	371
CYLD	-0.504903	2.14891e-25	6.38965e-24	371	371
CCNT1	-0.50455	2.34876e-25	6.94243e-24	371	363
PDK4	-0.504045	2.66701e-25	7.82507e-24	371	371
CDKN2AIPNL	0.584906	1.98385e-35	2.14794e-33	371	371
DMXL1	-0.503936	2.74096e-25	8.01841e-24	371	371
CDK4	0.584743	2.0931e-35	2.25399e-33	371	371
AP2S1	0.584535	2.24178e-35	2.38827e-33	371	371
ZNF192	-0.503926	2.74755e-25	8.02591e-24	371	371
ETV3	-0.503624	2.96426e-25	8.60846e-24	371	366
RANBP1	0.582779	3.99005e-35	4.2058e-33	371	371
DHTKD1	-0.503502	3.05611e-25	8.85757e-24	371	371
RPSAP58	0.582751	4.02617e-35	4.22155e-33	371	371
UBE2M	0.582507	4.36121e-35	4.53334e-33	371	371
HEATR5A	-0.503499	3.05893e-25	8.85757e-24	371	371
WDR11	-0.503251	3.2549e-25	9.37055e-24	371	371
PSRC1	0.582502	4.36904e-35	4.53334e-33	371	371
RPLP2	0.581861	5.38632e-35	5.53663e-33	371	371
ORC6L	0.58137	6.32048e-35	6.45726e-33	371	371
RP9P	0.581248	6.57655e-35	6.6846e-33	371	371
ORC1L	0.580875	7.42715e-35	7.51085e-33	371	371
TTC37	-0.503042	3.42973e-25	9.84541e-24	371	370
NCOA4	-0.502966	3.49577e-25	9.99444e-24	371	371
SPATA13	-0.502965	3.4967e-25	9.99444e-24	371	371
SHROOM4	-0.502836	3.61128e-25	1.03072e-23	371	371
C14orf80	0.580831	7.53425e-35	7.58068e-33	371	371
KIF4A	0.580495	8.40229e-35	8.41158e-33	371	371
PDP2	-0.502454	3.97375e-25	1.12932e-23	371	371
RPSA	0.57998	9.93003e-35	9.84209e-33	371	371
KLHL15	-0.501954	4.50233e-25	1.27408e-23	371	371
PEX1	-0.501945	4.51281e-25	1.27524e-23	371	371
SIRT1	-0.501571	4.95393e-25	1.39593e-23	371	371
ARL16	0.579541	1.14473e-34	1.12341e-32	371	371
RNF111	-0.50144	5.11787e-25	1.44009e-23	371	371
RRM2	0.57875	1.47833e-34	1.44369e-32	371	371
SLC25A19	0.578624	1.53966e-34	1.49578e-32	371	371
CKLF	0.57861	1.54668e-34	1.49578e-32	371	371
COG3	-0.501403	5.16532e-25	1.45139e-23	371	371
PCDHGB7	-0.500753	6.07252e-25	1.68962e-23	371	351
MAN2A1	-0.499821	7.65282e-25	2.12044e-23	371	371
GMPPA	0.578388	1.66151e-34	1.59907e-32	371	371
C20orf27	0.577277	2.37564e-34	2.25369e-32	371	371
FANCG	0.576424	3.12271e-34	2.93856e-32	371	371
CLOCK	-0.499735	7.81779e-25	2.16314e-23	371	371
TNS3	-0.499713	7.85922e-25	2.17159e-23	371	371
EFHA2	-0.4996	8.08237e-25	2.22707e-23	371	371
KLF9	-0.499021	9.32698e-25	2.55587e-23	371	371
C9orf41	-0.498968	9.44962e-25	2.58593e-23	371	370
NHLRC2	-0.498433	1.07866e-24	2.92368e-23	371	370
RALGAPA1	-0.498374	1.09425e-24	2.95789e-23	371	371
SNRPA1	0.576265	3.28609e-34	3.0735e-32	371	371
ROCK2	-0.497953	1.21403e-24	3.27279e-23	371	371
PCYOX1	-0.497884	1.23466e-24	3.31941e-23	371	371
UTP14C	-0.497302	1.42471e-24	3.8098e-23	371	371
CALCRL	-0.497205	1.45933e-24	3.89195e-23	371	371
ZEB1	-0.49695	1.55343e-24	4.11535e-23	371	371
FAM13C	-0.496924	1.56344e-24	4.13637e-23	371	364
POP7	0.576049	3.52095e-34	3.26253e-32	371	371
PHPT1	0.575703	3.93341e-34	3.61113e-32	371	371
KIAA0247	-0.496696	1.65362e-24	4.3576e-23	371	371
POLA2	0.574808	5.23203e-34	4.75948e-32	371	371
NME1	0.574732	5.36032e-34	4.85402e-32	371	371
EIF4E2	0.57446	5.84513e-34	5.26908e-32	371	371
ABCA9	-0.496565	1.70738e-24	4.48738e-23	371	370
CLTA	0.574311	6.12822e-34	5.49939e-32	371	371
SERINC5	-0.496334	1.80684e-24	4.7363e-23	371	370
TRIM28	0.574135	6.48155e-34	5.79038e-32	371	371
PPP1R7	0.573907	6.96941e-34	6.19842e-32	371	371
GABARAPL1	-0.495319	2.31581e-24	6.02293e-23	371	371
C7orf59	0.57329	8.47411e-34	7.40444e-32	371	371
AK3	-0.495115	2.43442e-24	6.30669e-23	371	371
HAUS8	0.573276	8.51276e-34	7.40476e-32	371	371
RRP1	0.573263	8.54882e-34	7.40476e-32	371	371
RSF1	-0.494786	2.6378e-24	6.82472e-23	371	371
ARPC3	0.573212	8.68596e-34	7.49098e-32	371	371
NR2C2AP	0.572301	1.15884e-33	9.95104e-32	371	371
ANAPC7	0.571822	1.34784e-33	1.15243e-31	371	371
JAK1	-0.494436	2.87219e-24	7.39788e-23	371	371
MIIP	0.571333	1.57218e-33	1.33281e-31	371	371
URM1	0.570961	1.7674e-33	1.49196e-31	371	371
FAM72B	0.570502	2.04139e-33	1.70877e-31	371	371
ATXN7	-0.494433	2.87419e-24	7.39788e-23	371	371
UBXN4	-0.494411	2.89006e-24	7.42914e-23	371	371
GALNTL2	-0.494221	3.02651e-24	7.74988e-23	371	371
NEDD4	-0.49391	3.2642e-24	8.3478e-23	371	371
OSBPL11	-0.493492	3.61297e-24	9.22789e-23	371	371
TTBK2	-0.493222	3.85821e-24	9.81651e-23	371	371
PRRG1	-0.493012	4.05965e-24	1.03159e-22	371	371
ZMAT5	0.570397	2.10977e-33	1.75861e-31	371	371
FOXO1	-0.492815	4.25753e-24	1.07651e-22	371	371
KIAA1033	-0.492792	4.2814e-24	1.07967e-22	371	371
SLC25A30	-0.492722	4.35467e-24	1.09676e-22	371	371
ACADM	-0.492637	4.44558e-24	1.11824e-22	371	371
SAV1	-0.49233	4.78841e-24	1.19843e-22	371	371
CDKN2AIP	-0.492195	4.94644e-24	1.23642e-22	371	371
MUT	-0.491754	5.5027e-24	1.36519e-22	371	371
C6orf125	0.56961	2.69919e-33	2.22203e-31	371	371
TFPT	0.569211	3.05812e-33	2.49763e-31	371	371
DHX33	-0.491557	5.77115e-24	1.42646e-22	371	370
LMBRD2	-0.49154	5.79435e-24	1.43042e-22	371	371
PPP1R12B	-0.491431	5.94894e-24	1.46495e-22	371	371
FMO4	-0.491377	6.02602e-24	1.4821e-22	371	371
GINS1	0.567781	4.77635e-33	3.82146e-31	371	371
SLC35A5	-0.491287	6.15853e-24	1.51283e-22	371	371
CDCA8	0.567497	5.2158e-33	4.15637e-31	371	371
WDR85	0.567391	5.39141e-33	4.26221e-31	371	371
MFSD5	0.5668	6.47517e-33	5.09875e-31	371	371
EXO1	0.566719	6.64021e-33	5.20778e-31	371	371
MRPL47	0.566707	6.66592e-33	5.20778e-31	371	371
HSPBP1	0.566546	7.00465e-33	5.43301e-31	371	371
NOL12	0.566545	7.00875e-33	5.43301e-31	371	371
ETFDH	-0.491154	6.3591e-24	1.55825e-22	371	371
SIK2	-0.490724	7.05175e-24	1.71952e-22	371	371
RAD54L2	-0.490566	7.32598e-24	1.78421e-22	371	371
RNFT2	0.565888	8.58703e-33	6.60505e-31	371	370
TIMM50	0.565792	8.84474e-33	6.77711e-31	371	371
SLC35D1	-0.490549	7.35493e-24	1.78907e-22	371	371
APOOL	-0.490107	8.17838e-24	1.97971e-22	371	371
LOC100130932	0.56578	8.87926e-33	6.77749e-31	371	371
SEPSECS	-0.489888	8.62076e-24	2.08173e-22	371	371
ALS2CR8	-0.489816	8.77182e-24	2.11564e-22	371	371
SERINC3	-0.488942	1.08125e-23	2.57973e-22	371	371
SPTBN1	-0.488807	1.11664e-23	2.66097e-22	371	371
SYNE2	-0.488546	1.18868e-23	2.82588e-22	371	371
ETS1	-0.488528	1.19374e-23	2.83454e-22	371	371
HBP1	-0.488482	1.20677e-23	2.86205e-22	371	371
FAM82A1	-0.48832	1.25435e-23	2.96432e-22	371	371
RUVBL2	0.564993	1.13158e-32	8.60431e-31	371	371
CDC6	0.564337	1.38485e-32	1.04901e-30	371	371
RPL35A	0.563977	1.54653e-32	1.16704e-30	371	371
KLHL2	-0.48811	1.31874e-23	3.10911e-22	371	371
FCHO2	-0.487663	1.46696e-23	3.45039e-22	371	371
EXOC6B	-0.487566	1.50142e-23	3.52728e-22	371	369
SDCCAG1	-0.487511	1.52123e-23	3.56961e-22	371	371
SBNO1	-0.487403	1.56087e-23	3.65706e-22	371	367
KIAA2026	-0.487399	1.56217e-23	3.65706e-22	371	371
SORL1	-0.487371	1.57267e-23	3.67731e-22	371	371
KIAA0240	-0.486915	1.75262e-23	4.08849e-22	371	371
MOSC2	-0.48684	1.78441e-23	4.14808e-22	371	371
POLR2G	0.562691	2.29289e-32	1.71082e-30	371	371
DGUOK	0.562223	2.64524e-32	1.95905e-30	371	371
LCOR	-0.486634	1.87344e-23	4.33984e-22	371	370
TMEM47	-0.486505	1.93196e-23	4.4702e-22	371	371
C16orf52	-0.486486	1.94048e-23	4.47951e-22	371	371
PI4K2B	-0.486376	1.99193e-23	4.59296e-22	371	371
PIK3R4	-0.48626	2.0476e-23	4.71588e-22	371	371
KIAA0754	-0.486193	2.07996e-23	4.78488e-22	371	370
RPP21	0.561933	2.89023e-32	2.1247e-30	371	371
ANO6	-0.486155	2.0991e-23	4.82332e-22	371	371
ATIC	0.561439	3.35935e-32	2.44251e-30	371	371
TRIP11	-0.485879	2.24097e-23	5.12568e-22	371	371
ANKRD50	-0.485793	2.28693e-23	5.22479e-22	371	371
C12orf47	0.561298	3.5063e-32	2.54009e-30	371	371
LSM3	0.561267	3.53907e-32	2.55356e-30	371	371
TTC17	-0.48577	2.29959e-23	5.24169e-22	371	371
C19orf61	0.561257	3.55053e-32	2.55356e-30	371	371
DDX49	0.561161	3.65507e-32	2.61929e-30	371	371
MRPL11	0.560474	4.50381e-32	3.20446e-30	371	371
COPZ1	0.560438	4.55318e-32	3.22806e-30	371	371
C9orf129	-0.485545	2.42493e-23	5.52108e-22	371	360
MCM2	0.55991	5.34237e-32	3.7608e-30	371	371
FAM195B	0.55947	6.10262e-32	4.26584e-30	371	371
EIF3B	0.559381	6.26893e-32	4.35684e-30	371	371
MYO18A	-0.485232	2.61112e-23	5.93144e-22	371	371
LOC100132707	-0.484502	3.10195e-23	7.01442e-22	371	371
SLC41A2	-0.48404	3.45871e-23	7.78581e-22	371	371
FAM136A	0.559377	6.27655e-32	4.35684e-30	371	371
TBC1D23	-0.483968	3.51743e-23	7.90015e-22	371	371
KIF18B	0.559101	6.82304e-32	4.71974e-30	371	371
MAPK8	-0.483414	4.00701e-23	8.92138e-22	371	369
MCM10	0.559038	6.9536e-32	4.79341e-30	371	370
PSMD13	0.558723	7.64634e-32	5.25277e-30	371	371
NNT	-0.483413	4.00795e-23	8.92138e-22	371	371
LOC401052	0.558673	7.76236e-32	5.31415e-30	371	371
ARID4A	-0.483141	4.27176e-23	9.48239e-22	371	371
MAN1A2	-0.483138	4.27426e-23	9.48239e-22	371	371
DHX29	-0.483099	4.31395e-23	9.55978e-22	371	371
RFC2	0.558575	7.99583e-32	5.45524e-30	371	371
SNX13	-0.483012	4.4032e-23	9.74673e-22	371	371
SH3BP5	-0.482949	4.46864e-23	9.88061e-22	371	371
NOP56	0.558251	8.81538e-32	5.95322e-30	371	371
SRRT	0.558189	8.98259e-32	6.04565e-30	371	371
TPRKB	0.558015	9.46518e-32	6.349e-30	371	371
GPR17	-0.482931	4.48776e-23	9.90089e-22	371	332
CLIC1	0.55791	9.7666e-32	6.5292e-30	371	371
UBE2J2	0.556551	1.46856e-31	9.71985e-30	371	371
ATXN1L	-0.482326	5.17e-23	1.13433e-21	371	371
R3HDM2	-0.482216	5.3055e-23	1.1615e-21	371	371
ASXL2	-0.482062	5.49915e-23	1.20125e-21	371	371
SEC31A	-0.482003	5.57616e-23	1.21674e-21	371	371
RPS19BP1	0.556234	1.61453e-31	1.06505e-29	371	371
CDK1	0.556018	1.72202e-31	1.13221e-29	371	371
CNOT6L	-0.481923	5.68192e-23	1.23846e-21	371	371
PRKG1	-0.481833	5.80251e-23	1.25923e-21	371	343
DCUN1D1	-0.481612	6.10873e-23	1.32137e-21	371	371
MND1	0.555952	1.75652e-31	1.1511e-29	371	371
KLHL11	-0.48155	6.19818e-23	1.33926e-21	371	363
SYNJ1	-0.481299	6.57239e-23	1.41552e-21	371	371
DNTTIP1	0.554497	2.70934e-31	1.75245e-29	371	371
ZNF280D	-0.481195	6.73343e-23	1.44707e-21	371	371
PLEKHM3	-0.481021	7.01256e-23	1.5047e-21	371	371
TUBG1	0.553896	3.23855e-31	2.0679e-29	371	371
SEC23A	-0.481018	7.01672e-23	1.5047e-21	371	371
PSMB3	0.553467	3.67841e-31	2.34126e-29	371	371
HERC1	-0.480695	7.56567e-23	1.62068e-21	371	371
CDCA2	0.553323	3.83895e-31	2.43566e-29	371	371
DPP8	-0.480564	7.79883e-23	1.66883e-21	371	371
TBC1D8B	-0.480357	8.18285e-23	1.74538e-21	371	371
ITPA	0.553264	3.90598e-31	2.47032e-29	371	371
GOLIM4	-0.480326	8.24198e-23	1.75612e-21	371	371
C17orf90	0.553159	4.02918e-31	2.53215e-29	371	371
TSSC1	0.553081	4.12354e-31	2.58331e-29	371	371
LEPRE1	0.552706	4.6073e-31	2.8594e-29	371	371
ZC3H6	-0.480312	8.26903e-23	1.76e-21	371	371
EPC1	-0.480153	8.58031e-23	1.82236e-21	371	370
TUBA1C	0.552098	5.51258e-31	3.41061e-29	371	371
BRMS1	0.552071	5.55692e-31	3.4274e-29	371	371
CLMN	-0.47999	8.91237e-23	1.88685e-21	371	371
PPCDC	0.551701	6.19607e-31	3.80982e-29	371	371
MRPL52	0.551412	6.74635e-31	4.13541e-29	371	371
ADAT1	-0.479946	9.00296e-23	1.904e-21	371	371
NEU3	-0.479823	9.26454e-23	1.95104e-21	371	370
SCYL2	-0.4796	9.75623e-23	2.05025e-21	371	371
SAP30BP	0.551398	6.77454e-31	4.13995e-29	371	371
PDPK1	-0.479434	1.01391e-22	2.12621e-21	371	371
AFF4	-0.479368	1.02959e-22	2.15271e-21	371	371
SOX7	-0.47936	1.03137e-22	2.15378e-21	371	371
CENPC1	-0.479119	1.09052e-22	2.26779e-21	371	371
RANBP10	-0.479015	1.11724e-22	2.32092e-21	371	371
CCDC124	0.551157	7.27238e-31	4.43059e-29	371	371
ARL5B	-0.478793	1.17611e-22	2.4356e-21	371	371
SEC61G	0.551042	7.52089e-31	4.56678e-29	371	371
CHAF1B	0.550771	8.14518e-31	4.91722e-29	371	371
SF3B5	0.550584	8.60267e-31	5.17772e-29	371	371
CDCA4	0.550319	9.29851e-31	5.56291e-29	371	371
FLT1	-0.4786	1.22983e-22	2.54421e-21	371	371
NXT1	0.550142	9.79379e-31	5.84168e-29	371	371
PPM1G	0.549933	1.0412e-30	6.19186e-29	371	371
SLC25A39	0.549912	1.04757e-30	6.21123e-29	371	371
RGPD3	-0.478381	1.29352e-22	2.66488e-21	371	371
RPL27	0.54933	1.24184e-30	7.31954e-29	371	371
NUF2	0.549317	1.24663e-30	7.32605e-29	371	371
NME6	0.548766	1.46425e-30	8.53248e-29	371	371
NHSL2	-0.477976	1.42024e-22	2.91391e-21	371	350
C17orf79	0.548752	1.47009e-30	8.53851e-29	371	371
TUSC2	0.548525	1.57048e-30	9.04819e-29	371	371
NCRNA00152	0.548523	1.57147e-30	9.04819e-29	371	371
ANKRD39	0.548197	1.72796e-30	9.89205e-29	371	371
EIF2B5	0.548157	1.74815e-30	9.979e-29	371	371
JMY	-0.477619	1.54226e-22	3.15128e-21	371	371
MMRN2	-0.477283	1.66617e-22	3.38878e-21	371	371
RAD51C	0.548126	1.76421e-30	1.00419e-28	371	371
VPS13C	-0.477279	1.66757e-22	3.38878e-21	371	371
GNA14	-0.477195	1.70039e-22	3.44611e-21	371	369
FBXL5	-0.475881	2.2988e-22	4.58885e-21	371	371
LOC220429	-0.475587	2.4591e-22	4.89412e-21	371	345
APC	-0.475485	2.51679e-22	4.99387e-21	371	371
JMJD6	0.547992	1.83437e-30	1.04115e-28	371	371
REL	-0.475459	2.53196e-22	5.00911e-21	371	370
HIPK2	-0.475271	2.64295e-22	5.21832e-21	371	371
RAB18	-0.474776	2.95939e-22	5.82004e-21	371	371
ATG2B	-0.474582	3.09384e-22	6.07245e-21	371	371
RPL38	0.546709	2.66169e-30	1.49369e-28	371	371
CRBN	-0.474439	3.19637e-22	6.26753e-21	371	371
LYSMD3	-0.474316	3.28698e-22	6.43887e-21	371	371
TRAF2	0.546676	2.68679e-30	1.50354e-28	371	371
NRIP1	-0.474022	3.51432e-22	6.87068e-21	371	371
ERMAP	-0.473994	3.53738e-22	6.90899e-21	371	371
DNAJB14	-0.473983	3.54617e-22	6.91938e-21	371	371
TAPT1	-0.473802	3.69493e-22	7.20258e-21	371	371
BOD1L	-0.47372	3.76472e-22	7.33146e-21	371	371
PALM2-AKAP2	-0.473549	3.91379e-22	7.60688e-21	371	371
EIF2S2	0.546528	2.80501e-30	1.56531e-28	371	371
RPL23A	0.545425	3.85667e-30	2.14616e-28	371	371
RPS7	0.545284	4.01744e-30	2.2232e-28	371	371
POP5	0.545046	4.30191e-30	2.36748e-28	371	371
PDLIM5	-0.473147	4.28848e-22	8.30273e-21	371	371
MUDENG	-0.472969	4.46532e-22	8.61997e-21	371	371
DENND4C	-0.472922	4.51312e-22	8.67886e-21	371	371
HEATR5B	-0.47279	4.65017e-22	8.93354e-21	371	371
REV3L	-0.472294	5.20339e-22	9.93883e-21	371	371
EMP1	-0.472225	5.2849e-22	1.00848e-20	371	371
FANCD2	0.544859	4.53958e-30	2.49139e-28	371	371
OXR1	-0.472075	5.46705e-22	1.04224e-20	371	371
ZNF580	0.544627	4.85307e-30	2.64885e-28	371	371
COMMD4	0.544586	4.91116e-30	2.67323e-28	371	371
SLC10A6	-0.471719	5.92601e-22	1.12543e-20	371	286
BANF1	0.544278	5.36523e-30	2.91243e-28	371	371
RDBP	0.544055	5.72054e-30	3.09687e-28	371	371
BAG4	-0.471596	6.09271e-22	1.15489e-20	371	371
GOLGA5	-0.471274	6.55142e-22	1.23831e-20	371	371
MAP3K13	-0.471063	6.87085e-22	1.29745e-20	371	369
CCDC12	0.542899	7.96566e-30	4.28897e-28	371	371
C9orf119	0.54285	8.07602e-30	4.33667e-28	371	371
CTAGE1	-0.470998	6.9722e-22	1.3141e-20	371	362
MRPS7	0.542636	8.58704e-30	4.59869e-28	371	371
FAM107B	-0.470965	7.02447e-22	1.3227e-20	371	371
ANKRD36BP1	-0.470889	7.14609e-22	1.34433e-20	371	360
PNPLA8	-0.470575	7.66939e-22	1.43734e-20	371	371
RBBP5	-0.470477	7.84104e-22	1.46813e-20	371	371
ZBTB8OS	0.542602	8.67113e-30	4.61888e-28	371	371
CIDECP	0.542395	9.19796e-30	4.88518e-28	371	371
KPNA2	0.542387	9.2201e-30	4.88518e-28	371	371
FAM63B	-0.470231	8.28773e-22	1.54886e-20	371	371
PPIA	0.541269	1.26746e-29	6.64483e-28	371	371
FARSB	0.54109	1.33361e-29	6.95502e-28	371	371
CREBL2	-0.470149	8.44197e-22	1.5762e-20	371	371
NOSIP	0.540991	1.37185e-29	7.13578e-28	371	371
GNA11	-0.470026	8.6784e-22	1.61732e-20	371	371
ARHGAP32	-0.470021	8.68783e-22	1.61756e-20	371	371
PTPN11	-0.469702	9.33289e-22	1.73604e-20	371	371
FBXO38	-0.469183	1.0484e-21	1.9411e-20	371	371
ATP5E	0.540915	1.40174e-29	7.25336e-28	371	371
IL6R	-0.469024	1.08655e-21	2.00799e-20	371	371
LASS5	0.540763	1.46364e-29	7.55406e-28	371	371
PHF8	-0.468906	1.11559e-21	2.05785e-20	371	371
GDF7	-0.468886	1.12057e-21	2.06512e-20	371	313
UBE2Q2P1	-0.46883	1.13464e-21	2.0872e-20	371	358
PRKAG2	-0.468708	1.16605e-21	2.14101e-20	371	371
RNF169	-0.46868	1.17343e-21	2.15061e-20	371	371
DDX21	-0.468633	1.18589e-21	2.17145e-20	371	371
CENPP	0.540134	1.74909e-29	8.98076e-28	371	371
NEK9	-0.468602	1.19407e-21	2.18441e-20	371	371
RBX1	0.540016	1.80875e-29	9.23946e-28	371	371
TLCD1	0.540002	1.81578e-29	9.24015e-28	371	371
MTP18	0.539998	1.81816e-29	9.24015e-28	371	371
NBEAL1	-0.468185	1.3107e-21	2.38464e-20	371	371
MICAL2	-0.468006	1.36432e-21	2.47767e-20	371	371
RANBP6	-0.467833	1.41798e-21	2.57042e-20	371	371
CD320	0.539855	1.89283e-29	9.54657e-28	371	371
CDC37L1	-0.467789	1.43195e-21	2.5934e-20	371	371
CYYR1	-0.467572	1.50298e-21	2.71956e-20	371	371
RBM42	0.539706	1.97464e-29	9.90903e-28	371	371
SBF2	-0.467497	1.52826e-21	2.7553e-20	371	371
PTAR1	-0.466896	1.74686e-21	3.13241e-20	371	371
RPL27A	0.53931	2.20856e-29	1.10273e-27	371	371
SFRS9	0.539283	2.22536e-29	1.10834e-27	371	371
FYCO1	-0.466888	1.75023e-21	3.1328e-20	371	371
PRPF6	0.539242	2.25097e-29	1.1183e-27	371	371
ACD	0.538346	2.89826e-29	1.42214e-27	371	371
RPL37A	0.538313	2.92529e-29	1.43188e-27	371	371
SMUG1	0.538023	3.17426e-29	1.54615e-27	371	371
DAAM2	-0.466722	1.81585e-21	3.24733e-20	371	371
KLF6	-0.466456	1.92632e-21	3.43564e-20	371	371
EHBP1	-0.466242	2.02038e-21	3.60018e-20	371	371
NDUFS6	0.537867	3.31657e-29	1.60761e-27	371	371
BTNL9	-0.466234	2.02366e-21	3.60279e-20	371	371
TAF1L	-0.466211	2.03425e-21	3.61842e-20	371	358
MAZ	0.537675	3.50011e-29	1.68428e-27	371	371
CCNI	-0.466204	2.03715e-21	3.62035e-20	371	371
PRELID1	0.537658	3.51708e-29	1.68837e-27	371	371
ACOT8	0.537121	4.08876e-29	1.94406e-27	371	371
C12orf73	0.537008	4.22032e-29	2.00184e-27	371	371
NSUN5	0.536937	4.30474e-29	2.03703e-27	371	371
SMYD5	0.536686	4.61849e-29	2.18032e-27	371	371
C1orf86	0.53641	4.99002e-29	2.35015e-27	371	371
KCTD18	-0.466044	2.11109e-21	3.74173e-20	371	371
RASGEF1B	-0.465786	2.23513e-21	3.95455e-20	371	371
DST	-0.465769	2.24336e-21	3.9656e-20	371	371
CEP55	0.536199	5.29247e-29	2.4818e-27	371	371
EPAS1	-0.465353	2.46011e-21	4.33719e-20	371	371
LIG4	-0.465274	2.50342e-21	4.40966e-20	371	371
COPS7B	0.535789	5.93577e-29	2.76938e-27	371	371
TMSB10	0.535316	6.77165e-29	3.15198e-27	371	371
FRMD4B	-0.465214	2.53671e-21	4.46041e-20	371	371
THAP4	0.535185	7.02329e-29	3.2612e-27	371	371
SNRPE	0.535177	7.03903e-29	3.2612e-27	371	371
TMEM106C	0.535053	7.28631e-29	3.36013e-27	371	371
NUP85	0.534568	8.33933e-29	3.81922e-27	371	371
KIAA0494	-0.465041	2.63595e-21	4.62674e-20	371	371
ABCC9	-0.465031	2.64171e-21	4.63276e-20	371	371
RBM10	0.534346	8.87077e-29	4.05329e-27	371	371
ADAM10	-0.464963	2.68147e-21	4.69423e-20	371	371
JHDM1D	-0.464864	2.74122e-21	4.78621e-20	371	371
WRAP53	0.534086	9.53544e-29	4.3371e-27	371	371
ARIH1	-0.464818	2.76893e-21	4.83034e-20	371	371
ERI3	0.533884	1.00846e-28	4.57645e-27	371	371
POLR2I	0.533713	1.05743e-28	4.78774e-27	371	371
OPA1	-0.464793	2.784e-21	4.8524e-20	371	371
NFE2L2	-0.46454	2.9443e-21	5.12731e-20	371	371
KIAA1432	-0.464305	3.10087e-21	5.39053e-20	371	371
GTF2I	-0.464077	3.26087e-21	5.64897e-20	371	371
TGOLN2	-0.463974	3.33555e-21	5.7633e-20	371	371
YTHDC2	-0.463811	3.45729e-21	5.9633e-20	371	371
THOC5	0.533602	1.09039e-28	4.9258e-27	371	371
ZNF25	-0.463617	3.60835e-21	6.20774e-20	371	371
PPP1CA	0.533522	1.11478e-28	5.02458e-27	371	371
GRK6	0.533375	1.16113e-28	5.22166e-27	371	371
SAE1	0.533355	1.16754e-28	5.2387e-27	371	371
HES6	0.533158	1.23303e-28	5.50771e-27	371	371
TSHZ1	-0.463256	3.90662e-21	6.70351e-20	371	371
NOP10	0.533002	1.28766e-28	5.73885e-27	371	371
SASH1	-0.463093	4.04842e-21	6.91703e-20	371	371
MRPS23	0.532407	1.51776e-28	6.67478e-27	371	371
CSGALNACT2	-0.462848	4.27273e-21	7.28778e-20	371	371
MFSD2B	0.531963	1.71513e-28	7.50965e-27	371	371
SNHG3	0.531786	1.80082e-28	7.83317e-27	371	371
USP25	-0.462474	4.63785e-21	7.86343e-20	371	371
DRAP1	0.531566	1.91336e-28	8.30455e-27	371	371
MAN1B1	0.53089	2.30434e-28	9.8513e-27	371	371
PRKAR2A	-0.462427	4.68574e-21	7.93112e-20	371	371
DDX39	0.530871	2.31608e-28	9.88027e-27	371	371
TIMP3	-0.462414	4.69872e-21	7.94634e-20	371	371
KIDINS220	-0.462366	4.74898e-21	8.02452e-20	371	371
ZFPL1	0.530484	2.57618e-28	1.08965e-26	371	371
ERBB2IP	-0.461775	5.40417e-21	9.10075e-20	371	371
TTK	0.53039	2.64289e-28	1.1155e-26	371	371
NUMB	-0.4615	5.74016e-21	9.6584e-20	371	371
TBCEL	-0.461416	5.84606e-21	9.82829e-20	371	371
ZYG11B	-0.461303	5.99213e-21	1.00654e-19	371	371
PES1	0.530341	2.67891e-28	1.12356e-26	371	371
RPLP1	0.529885	3.03517e-28	1.26499e-26	371	371
SFRS2IP	-0.461228	6.09052e-21	1.02134e-19	371	371
C3orf10	0.52964	3.2461e-28	1.35008e-26	371	371
TRIM4	-0.461092	6.27397e-21	1.05122e-19	371	371
C12orf72	-0.461071	6.30289e-21	1.05518e-19	371	371
TRMT112	0.529216	3.6446e-28	1.50952e-26	371	371
C18orf21	0.529184	3.67691e-28	1.51974e-26	371	371
CHTF18	0.528836	4.04321e-28	1.66768e-26	371	371
TJP1	-0.460892	6.55405e-21	1.09447e-19	371	371
NMD3	-0.460878	6.57375e-21	1.09684e-19	371	371
CENPB	0.528519	4.40798e-28	1.81438e-26	371	371
DLGAP5	0.528253	4.7384e-28	1.94636e-26	371	371
RPL35	0.528177	4.83757e-28	1.983e-26	371	371
COMMD7	0.528116	4.91892e-28	2.01221e-26	371	371
SPNS1	0.528091	4.95261e-28	2.01993e-26	371	371
STRN3	-0.460776	6.72171e-21	1.12058e-19	371	371
FRMD3	-0.460763	6.74097e-21	1.12286e-19	371	340
TYMS	0.527652	5.5807e-28	2.26895e-26	371	371
ZNF75D	-0.460322	7.42053e-21	1.23399e-19	371	371
RAPGEF4	-0.460305	7.44878e-21	1.23765e-19	371	371
RPL18	0.527545	5.74473e-28	2.33089e-26	371	371
XRCC3	0.527237	6.24554e-28	2.52381e-26	371	371
IMPACT	-0.460154	7.69754e-21	1.27686e-19	371	371
SRM	0.527003	6.65453e-28	2.68363e-26	371	371
C1orf159	0.526703	7.21947e-28	2.90558e-26	371	371
ABHD12	0.526643	7.33793e-28	2.9473e-26	371	371
MRPL27	0.526202	8.2671e-28	3.31383e-26	371	371
LOC399959	-0.460133	7.73148e-21	1.28142e-19	371	371
ZNF581	0.526101	8.49514e-28	3.3984e-26	371	371
PTOV1	0.525635	9.63415e-28	3.82334e-26	371	371
ZNF668	0.525317	1.04995e-27	4.1502e-26	371	371
PPP4C	0.52492	1.16821e-27	4.59941e-26	371	371
TRNAU1AP	0.524901	1.17446e-27	4.61493e-26	371	371
TMEM106B	-0.460036	7.89653e-21	1.30769e-19	371	371
MELK	0.524812	1.20277e-27	4.71685e-26	371	371
NAT9	0.52468	1.24616e-27	4.86782e-26	371	371
CDC25B	0.524461	1.32191e-27	5.15365e-26	371	371
PPP1R14B	0.524391	1.34685e-27	5.24063e-26	371	371
ZBTB38	-0.459811	8.29294e-21	1.36878e-19	371	371
ABAT	-0.459768	8.37103e-21	1.38053e-19	371	371
TEAD1	-0.459692	8.50989e-21	1.40227e-19	371	371
FDX1L	0.524118	1.44947e-27	5.61796e-26	371	371
EPR1	0.523746	1.60151e-27	6.18319e-26	371	368
ANKRD12	-0.459666	8.55814e-21	1.40789e-19	371	371
TNRC6A	-0.459419	9.03001e-21	1.48184e-19	371	371
DPY19L3	-0.459402	9.06389e-21	1.48496e-19	371	371
KIF22	0.523502	1.7098e-27	6.5758e-26	371	371
ELF1	-0.459324	9.21777e-21	1.50769e-19	371	371
LDLR	-0.459296	9.27365e-21	1.51558e-19	371	371
USP8	-0.459175	9.52087e-21	1.55471e-19	371	371
GADD45GIP1	0.523419	1.74822e-27	6.71061e-26	371	371
ANKRA2	-0.458992	9.90589e-21	1.61494e-19	371	371
MTX1	0.523363	1.77502e-27	6.80036e-26	371	371
IL1R1	-0.458985	9.92158e-21	1.61617e-19	371	371
CLCN3	-0.45875	1.04383e-20	1.69619e-19	371	371
KIAA0430	-0.458574	1.08433e-20	1.75483e-19	371	371
RPS5	0.523155	1.87639e-27	7.1475e-26	371	371
TGFBRAP1	-0.458494	1.10342e-20	1.78428e-19	371	367
MRPL53	0.522736	2.09891e-27	7.97986e-26	371	371
DBT	-0.458472	1.10874e-20	1.78997e-19	371	371
FTSJD1	-0.458295	1.15181e-20	1.858e-19	371	371
ANKFY1	-0.458058	1.21252e-20	1.95119e-19	371	371
ARFGEF2	-0.457938	1.24428e-20	1.99908e-19	371	371
PTGES2	0.522685	2.12797e-27	8.07493e-26	371	371
SURF2	0.522451	2.265e-27	8.57451e-26	371	371
HMGN2	0.522354	2.3247e-27	8.77134e-26	371	371
PDZD8	-0.457889	1.2574e-20	2.0169e-19	371	371
PHB	0.5223	2.35852e-27	8.88213e-26	371	371
SIRT6	0.522172	2.43984e-27	9.17105e-26	371	371
ZNF720	-0.457683	1.31477e-20	2.10554e-19	371	371
CELF1	-0.457657	1.32216e-20	2.11567e-19	371	371
C1orf25	-0.457269	1.43746e-20	2.2928e-19	371	371
MIER1	-0.457243	1.44546e-20	2.30372e-19	371	371
ATRIP	0.52204	2.52755e-27	9.48282e-26	371	371
DYNLL2	-0.457182	1.46469e-20	2.3325e-19	371	371
NAA38	0.521915	2.61296e-27	9.78485e-26	371	371
PUSL1	0.521667	2.79186e-27	1.04156e-25	371	371
IPP	-0.457013	1.51896e-20	2.41699e-19	371	371
SBDS	-0.45678	1.59711e-20	2.53932e-19	371	371
SUCNR1	-0.456742	1.6101e-20	2.55589e-19	371	342
CHMP4B	0.521437	2.96782e-27	1.10146e-25	371	371
GNE	-0.45666	1.63879e-20	2.59936e-19	371	371
GTF3C5	0.521431	2.97254e-27	1.10146e-25	371	371
C19orf62	0.521228	3.13813e-27	1.15774e-25	371	371
ESR1	-0.456614	1.65499e-20	2.62088e-19	371	369
SDHD	-0.456235	1.79536e-20	2.83641e-19	371	371
GJD3	-0.456058	1.86508e-20	2.94189e-19	371	371
NDFIP2	-0.455881	1.93708e-20	3.05304e-19	371	371
CCHCR1	0.521121	3.22819e-27	1.18876e-25	371	371
NDUFS1	-0.455771	1.98352e-20	3.12131e-19	371	371
COPS6	0.52107	3.27262e-27	1.20207e-25	371	371
AP1AR	-0.455743	1.99529e-20	3.13735e-19	371	371
CHEK1	0.521065	3.2764e-27	1.20207e-25	371	371
COX18	-0.455548	2.08057e-20	3.26886e-19	371	371
TUBB2C	0.520927	3.39941e-27	1.24491e-25	371	371
TARBP2	0.519444	5.03533e-27	1.82389e-25	371	371
HIBADH	-0.454908	2.38598e-20	3.74279e-19	371	371
ADAMTSL3	-0.454868	2.40649e-20	3.772e-19	371	371
CFHR4	-0.454834	2.42424e-20	3.79384e-19	371	367
TMED7	-0.454821	2.43088e-20	3.80125e-19	371	371
AKAP8L	0.519141	5.45586e-27	1.97262e-25	371	371
MCM6	0.51863	6.24344e-27	2.25329e-25	371	371
MACF1	-0.454351	2.68731e-20	4.18254e-19	371	371
SLC23A2	-0.454214	2.76726e-20	4.30362e-19	371	371
FMO2	-0.45415	2.80535e-20	4.35606e-19	371	369
ARL6IP4	0.518283	6.84033e-27	2.45096e-25	371	371
NDEL1	-0.453997	2.89801e-20	4.4946e-19	371	371
FNIP1	-0.453972	2.91388e-20	4.51402e-19	371	371
EZH2	0.518069	7.23849e-27	2.58896e-25	371	371
GTF3C6	0.51799	7.39061e-27	2.63863e-25	371	371
RANBP3L	-0.453955	2.92414e-20	4.5264e-19	371	329
PQBP1	0.517188	9.12305e-27	3.22823e-25	371	371
LOC650623	-0.453945	2.93058e-20	4.53285e-19	371	339
ATF6	-0.453622	3.13923e-20	4.84428e-19	371	371
CD2BP2	0.517155	9.20175e-27	3.25031e-25	371	371
KIF11	0.517023	9.52612e-27	3.35299e-25	371	371
ENPEP	-0.453275	3.37974e-20	5.20333e-19	371	371
ZNF654	-0.453227	3.41481e-20	5.25327e-19	371	371
RPS27A	0.517014	9.55048e-27	3.35564e-25	371	371
ITGB3	-0.453028	3.56234e-20	5.476e-19	371	370
EIF2C4	-0.452998	3.58484e-20	5.50634e-19	371	371
TRIM23	-0.452338	4.12389e-20	6.31e-19	371	371
CNST	-0.451917	4.50849e-20	6.86684e-19	371	371
SDPR	-0.451575	4.8467e-20	7.35384e-19	371	371
ITFG1	-0.451517	4.90666e-20	7.43916e-19	371	371
STT3B	-0.451498	4.926e-20	7.4628e-19	371	371
C9orf140	0.51691	9.81317e-27	3.43582e-25	371	371
SORBS2	-0.451243	5.19869e-20	7.84608e-19	371	371
FAM198B	-0.451201	5.24503e-20	7.90404e-19	371	371
TRMU	0.516751	1.02316e-26	3.56979e-25	371	371
PTPN21	-0.45113	5.32473e-20	8.01203e-19	371	371
EMG1	0.516524	1.08588e-26	3.77539e-25	371	371
DDX60	-0.451032	5.43613e-20	8.17348e-19	371	371
C9orf142	0.51627	1.16048e-26	4.02771e-25	371	371
ADRA1A	-0.450763	5.75321e-20	8.62418e-19	371	349
ZBTB43	-0.450566	5.99742e-20	8.97001e-19	371	371
LOC100271831	0.515699	1.34721e-26	4.66768e-25	371	367
LOC100288778	0.515462	1.43325e-26	4.95716e-25	371	371
ERGIC3	0.515171	1.54632e-26	5.33897e-25	371	371
NARF	0.514987	1.62214e-26	5.59105e-25	371	371
ATG7	0.514927	1.64757e-26	5.66888e-25	371	371
EDEM1	-0.450515	6.06193e-20	9.0597e-19	371	371
C5orf36	-0.450365	6.25732e-20	9.3447e-19	371	368
ZNF770	-0.45035	6.27723e-20	9.36486e-19	371	371
TAF1	-0.450282	6.36686e-20	9.48695e-19	371	371
REPS2	-0.450084	6.63786e-20	9.88337e-19	371	371
FKBPL	0.514774	1.7147e-26	5.88972e-25	371	371
TMEM100	-0.449932	6.85392e-20	1.01974e-18	371	357
CCDC134	0.514687	1.75397e-26	6.0039e-25	371	371
DSN1	0.514444	1.86851e-26	6.37406e-25	371	371
DCTPP1	0.514408	1.88607e-26	6.42294e-25	371	371
LCMT1	0.514334	1.92269e-26	6.53651e-25	371	371
KIF13A	-0.449762	7.10406e-20	1.05617e-18	371	371
XRN1	-0.44974	7.13625e-20	1.05938e-18	371	371
RBAK	-0.449415	7.64098e-20	1.13093e-18	371	371
NEK2	0.513743	2.24161e-26	7.56905e-25	371	371
LARP4	-0.449316	7.80176e-20	1.15387e-18	371	371
TMF1	-0.449281	7.85826e-20	1.16137e-18	371	371
CPSF3	0.51369	2.27271e-26	7.66106e-25	371	371
TNRC6B	-0.449275	7.8688e-20	1.16206e-18	371	371
SMEK2	-0.449123	8.12322e-20	1.19697e-18	371	371
PIK3CA	-0.449009	8.32003e-20	1.22507e-18	371	371
STRN	-0.448991	8.35154e-20	1.2288e-18	371	371
SEC24D	-0.44873	8.82134e-20	1.2941e-18	371	371
CTBS	-0.448656	8.95842e-20	1.31324e-18	371	371
RPS16	0.513108	2.64263e-26	8.84814e-25	371	371
RPS19	0.512994	2.72185e-26	9.06768e-25	371	371
DOCK1	-0.448494	9.26864e-20	1.35573e-18	371	371
PAFAH1B2	-0.448444	9.36553e-20	1.36889e-18	371	371
KIF27	-0.448305	9.64265e-20	1.40733e-18	371	370
C6orf153	0.512936	2.76308e-26	9.18966e-25	371	371
GHR	-0.448298	9.65631e-20	1.40829e-18	371	371
L2HGDH	-0.448171	9.91534e-20	1.4429e-18	371	371
VPS72	0.512693	2.94236e-26	9.72101e-25	371	371
PCDHGA12	-0.447813	1.06861e-19	1.55166e-18	371	335
HAUS7	0.511623	3.87788e-26	1.27694e-24	371	371
UBE3A	-0.447147	1.22788e-19	1.77517e-18	371	371
IREB2	-0.446896	1.2938e-19	1.86776e-18	371	371
COBRA1	0.511336	4.17559e-26	1.36595e-24	371	371
BDP1	-0.446783	1.32465e-19	1.91092e-18	371	371
THOC6	0.510815	4.77375e-26	1.55143e-24	371	371
NMB	0.510468	5.21839e-26	1.68767e-24	371	371
PUS10	-0.446635	1.36625e-19	1.96665e-18	371	371
FAM18B	-0.446553	1.3895e-19	1.99867e-18	371	371
CPT1A	-0.446544	1.39214e-19	2.00014e-18	371	371
RPS8	0.51004	5.82483e-26	1.88075e-24	371	371
PIH1D1	0.509943	5.97156e-26	1.9188e-24	371	371
TCOF1	0.509674	6.39686e-26	2.04228e-24	371	371
GEMIN6	0.509633	6.46374e-26	2.06033e-24	371	371
ADSL	0.50941	6.84343e-26	2.1744e-24	371	371
SOCS2	-0.446525	1.39782e-19	2.00485e-18	371	371
RHBDD1	-0.446472	1.41312e-19	2.02534e-18	371	371
C1orf58	-0.446432	1.42518e-19	2.04115e-18	371	371
ZNF641	-0.446168	1.50527e-19	2.15122e-18	371	370
LOC645166	0.509369	6.91681e-26	2.19422e-24	371	371
FNIP2	-0.446157	1.50899e-19	2.15499e-18	371	371
PFDN5	0.509282	7.07261e-26	2.24007e-24	371	371
MDN1	-0.445993	1.56096e-19	2.22443e-18	371	371
SCARF1	-0.44593	1.58151e-19	2.2521e-18	371	371
CCDC58	0.509019	7.56385e-26	2.39186e-24	371	371
FAM64A	0.508929	7.74006e-26	2.4437e-24	371	369
NDOR1	0.508438	8.77248e-26	2.76091e-24	371	371
NLRP6	-0.445639	1.68e-19	2.38213e-18	371	359
NUDC	0.508191	9.34327e-26	2.92208e-24	371	371
ERAL1	0.507578	1.09181e-25	3.40393e-24	371	371
TSEN34	0.507422	1.13605e-25	3.52529e-24	371	371
NDUFB11	0.507261	1.18358e-25	3.65004e-24	371	371
CXXC1	0.507129	1.22396e-25	3.76217e-24	371	371
CSNK2B	0.506934	1.28603e-25	3.93552e-24	371	371
CTAGE5	-0.445557	1.70891e-19	2.4214e-18	371	371
SNRPB2	0.506826	1.32174e-25	4.03243e-24	371	371
SSFA2	-0.445445	1.74909e-19	2.47657e-18	371	371
SPRY1	-0.445384	1.77116e-19	2.50426e-18	371	371
HIP1	-0.44528	1.81001e-19	2.55696e-18	371	371
OIT3	-0.445122	1.87027e-19	2.63505e-18	371	370
FAM110A	0.506138	1.5732e-25	4.77763e-24	371	371
MAMSTR	0.506093	1.59136e-25	4.82063e-24	371	370
C1orf91	0.506091	1.5922e-25	4.82063e-24	371	371
MRPL23	0.505732	1.74358e-25	5.27095e-24	371	371
TM9SF2	-0.445115	1.87295e-19	2.6351e-18	371	371
MTHFD1	-0.445102	1.8777e-19	2.63991e-18	371	371
GPATCH3	0.505605	1.80036e-25	5.43435e-24	371	371
DSCC1	0.505566	1.81797e-25	5.47094e-24	371	371
DEPDC1B	0.505541	1.82976e-25	5.4981e-24	371	370
U2AF1	0.50549	1.85337e-25	5.55566e-24	371	371
PDAP1	0.505487	1.85449e-25	5.55566e-24	371	371
NUTF2	0.505107	2.04128e-25	6.09692e-24	371	371
MLST8	0.505064	2.06345e-25	6.15391e-24	371	371
IRF6	-0.444997	1.91894e-19	2.69598e-18	371	371
BCKDHB	-0.444873	1.96884e-19	2.7622e-18	371	371
LOC284441	-0.444711	2.03621e-19	2.85471e-18	371	367
RPL32	0.50503	2.08159e-25	6.19872e-24	371	371
RRP9	0.504859	2.17325e-25	6.45237e-24	371	371
DRG1	0.504824	2.19251e-25	6.49988e-24	371	371
MAD2L1	0.504666	2.28142e-25	6.75341e-24	371	371
GTSE1	0.504462	2.4016e-25	7.08809e-24	371	371
2021-09-10	-0.444404	2.16928e-19	3.03913e-18	371	371
ESYT2	-0.444392	2.17465e-19	3.04452e-18	371	371
SNHG7	0.504421	2.42645e-25	7.14153e-24	371	371
SNX19	-0.444193	2.26615e-19	3.16815e-18	371	371
MIER3	-0.444014	2.35137e-19	3.2758e-18	371	371
ATMIN	-0.443808	2.45313e-19	3.40803e-18	371	371
PQLC2	0.50442	2.42687e-25	7.14153e-24	371	371
EIF4EBP1	0.504267	2.52245e-25	7.41182e-24	371	371
WDR44	-0.443522	2.60196e-19	3.60977e-18	371	371
TAOK3	-0.443458	2.63666e-19	3.65028e-18	371	371
NHP2	0.50394	2.73813e-25	8.01841e-24	371	371
ROCK1	-0.443218	2.77011e-19	3.81911e-18	371	371
GOLGA6B	-0.443113	2.83063e-19	3.89715e-18	371	312
TMEM184C	-0.442837	2.99564e-19	4.12078e-18	371	371
GFER	0.503879	2.78069e-25	8.11083e-24	371	371
FAM186B	-0.442716	3.07147e-19	4.21708e-18	371	369
FOXM1	0.503729	2.88713e-25	8.40898e-24	371	371
MRPL51	0.503637	2.95434e-25	8.59218e-24	371	371
ZBTB37	-0.442683	3.09247e-19	4.24299e-18	371	370
THAP3	0.503454	3.09334e-25	8.9442e-24	371	371
BUB1	0.503273	3.23683e-25	9.34552e-24	371	371
GAN	-0.442551	3.1769e-19	4.35283e-18	371	370
SNHG6	0.503255	3.25158e-25	9.37055e-24	371	371
FLJ10213	-0.442405	3.27349e-19	4.4821e-18	371	339
SLC38A7	-0.442179	3.42934e-19	4.69197e-18	371	371
SLFN5	-0.442176	3.43148e-19	4.69197e-18	371	371
FAM168A	-0.442109	3.47881e-19	4.75342e-18	371	371
LOC646471	-0.442105	3.48156e-19	4.75391e-18	371	367
DIXDC1	-0.442094	3.48974e-19	4.76183e-18	371	371
FAM188A	-0.441946	3.59716e-19	4.90169e-18	371	371
SMAD1	-0.441913	3.62105e-19	4.93086e-18	371	371
ERCC4	-0.441865	3.65697e-19	4.97638e-18	371	371
PTPLB	-0.441741	3.75141e-19	5.1014e-18	371	371
PRMT1	0.503134	3.3518e-25	9.63558e-24	371	371
DDX3X	-0.441675	3.80192e-19	5.16656e-18	371	371
RPL28	0.50297	3.49269e-25	9.99444e-24	371	371
ZFAND5	-0.441318	4.09053e-19	5.54364e-18	371	371
RDX	-0.441162	4.22284e-19	5.71518e-18	371	371
TXLNG	-0.441071	4.30226e-19	5.81871e-18	371	371
HNRNPA3	0.502484	3.94415e-25	1.12411e-23	371	371
C19orf50	0.502466	3.96216e-25	1.12763e-23	371	371
PTPMT1	0.502154	4.28275e-25	1.2154e-23	371	371
CUL5	-0.441054	4.31674e-19	5.83433e-18	371	371
DRD1	-0.441047	4.3232e-19	5.8391e-18	371	305
EIF3A	-0.440733	4.60915e-19	6.20848e-18	371	371
KPTN	0.502023	4.42545e-25	1.25411e-23	371	371
SAMHD1	-0.440446	4.88676e-19	6.57353e-18	371	371
ZCCHC6	-0.440258	5.07786e-19	6.81679e-18	371	371
IRF3	0.501633	4.87788e-25	1.37645e-23	371	371
RBM27	-0.440225	5.11218e-19	6.85824e-18	371	371
WIBG	0.501364	5.21619e-25	1.46362e-23	371	371
IPMK	-0.440056	5.29105e-19	7.08866e-18	371	358
N4BP2	-0.439909	5.45234e-19	7.29984e-18	371	369
LIG1	0.5013	5.30001e-25	1.48505e-23	371	371
FAM72D	0.501125	5.53479e-25	1.54654e-23	371	370
TMEM160	0.501125	5.53502e-25	1.54654e-23	371	371
NASP	0.50098	5.7387e-25	1.60121e-23	371	371
LOC92659	0.500933	5.80586e-25	1.61768e-23	371	371
PRMT10	-0.439674	5.71894e-19	7.64136e-18	371	371
UBL3	-0.439528	5.89109e-19	7.86084e-18	371	371
IL1RL1	-0.439283	6.19162e-19	8.22878e-18	371	324
ZFPM2	-0.439103	6.42186e-19	8.51773e-18	371	368
COL25A1	-0.439039	6.50621e-19	8.62387e-18	371	266
EXOC8	-0.438758	6.88758e-19	9.10514e-18	371	371
RASA2	-0.438612	7.09399e-19	9.35778e-18	371	365
ALDH5A1	-0.43861	7.09748e-19	9.35778e-18	371	371
UBE2I	0.500358	6.69743e-25	1.86089e-23	371	371
MED27	0.499897	7.50979e-25	2.08371e-23	371	371
CALCOCO1	-0.438456	7.32159e-19	9.64688e-18	371	371
HNRNPA3P1	0.499601	8.08119e-25	2.22707e-23	371	371
TMEM204	-0.438451	7.32936e-19	9.65073e-18	371	371
NFIX	-0.438422	7.37236e-19	9.69791e-18	371	371
SHPRH	-0.438417	7.37979e-19	9.69791e-18	371	370
REEP4	0.499534	8.21512e-25	2.26052e-23	371	371
EGLN2	0.49936	8.57763e-25	2.35701e-23	371	371
ADAMTS15	-0.438155	7.78219e-19	1.02132e-17	371	313
RPSAP9	0.499142	9.05203e-25	2.48395e-23	371	371
ADAMTS1	-0.438044	7.95871e-19	1.0438e-17	371	371
MLL5	-0.438002	8.02693e-19	1.05206e-17	371	371
EXOSC7	0.498822	9.79714e-25	2.67735e-23	371	371
G6PD	0.498792	9.87088e-25	2.6938e-23	371	371
GK3P	-0.437885	8.21954e-19	1.07518e-17	371	371
MBOAT7	0.498784	9.88951e-25	2.6952e-23	371	371
HDGFRP2	0.498672	1.01686e-24	2.76748e-23	371	371
BRWD1	-0.437707	8.51972e-19	1.11371e-17	371	371
RPS15A	0.498644	1.02384e-24	2.78267e-23	371	371
DMAP1	0.49852	1.05554e-24	2.86491e-23	371	371
CYP4V2	-0.437682	8.56257e-19	1.11858e-17	371	371
STARD13	-0.437605	8.69732e-19	1.13544e-17	371	371
UQCRH	0.498408	1.08511e-24	2.93716e-23	371	371
EIF2AK4	-0.437483	8.91499e-19	1.16309e-17	371	371
GABPA	-0.437415	9.03772e-19	1.17756e-17	371	371
C16orf53	0.498359	1.09833e-24	2.96489e-23	371	371
TMEM141	0.497896	1.23105e-24	3.31419e-23	371	371
RAB24	0.497743	1.27849e-24	3.43262e-23	371	371
PARL	0.497677	1.29919e-24	3.48351e-23	371	371
RPUSD1	0.497517	1.3515e-24	3.61891e-23	371	371
BGLAP	0.49724	1.44672e-24	3.86349e-23	371	371
ITPRIP	-0.437387	9.0882e-19	1.18304e-17	371	371
FRYL	-0.437218	9.40404e-19	1.2221e-17	371	371
FBXO28	-0.4369	1.00264e-18	1.29874e-17	371	371
STAM2	-0.436814	1.0202e-18	1.32063e-17	371	371
IFI27L2	0.497185	1.46658e-24	3.90604e-23	371	371
ITSN2	-0.436649	1.0546e-18	1.36427e-17	371	371
TSHZ2	-0.436588	1.06765e-18	1.38025e-17	371	369
P2RY1	-0.43648	1.09117e-18	1.40975e-17	371	350
DIS3L	-0.436469	1.09348e-18	1.41182e-17	371	371
NHEDC2	-0.436258	1.14105e-18	1.47052e-17	371	371
KIRREL	-0.436256	1.14131e-18	1.47052e-17	371	344
ZNF296	0.497155	1.47732e-24	3.92939e-23	371	371
UCK2	0.497081	1.5042e-24	3.99557e-23	371	371
RNF168	-0.436254	1.1419e-18	1.47052e-17	371	371
KRCC1	-0.436169	1.16163e-18	1.49399e-17	371	371
FOXN3	-0.436015	1.19816e-18	1.53899e-17	371	371
PTPRG	-0.435654	1.28818e-18	1.65142e-17	371	371
CCDC72	0.496962	1.54915e-24	4.10947e-23	371	371
SUCLG2	-0.435531	1.32034e-18	1.69156e-17	371	371
C2orf68	0.496746	1.63328e-24	4.31541e-23	371	371
HFE	-0.435452	1.34144e-18	1.71539e-17	371	371
ALG3	0.496706	1.6496e-24	4.35275e-23	371	371
IDS	-0.435451	1.34152e-18	1.71539e-17	371	371
PTMA	0.496568	1.70614e-24	4.48738e-23	371	371
ARMC7	0.496491	1.73862e-24	4.56348e-23	371	371
DNAJC7	0.496053	1.93554e-24	5.06699e-23	371	371
ZRANB1	-0.435102	1.43889e-18	1.83872e-17	371	371
MKI67	0.495753	2.08276e-24	5.44525e-23	371	371
ZNF462	-0.434841	1.51586e-18	1.93459e-17	371	366
FLT4	-0.434659	1.57218e-18	2.0039e-17	371	371
ZFYVE9	-0.434132	1.74687e-18	2.22087e-17	371	371
CLDN16	-0.434023	1.78511e-18	2.26805e-17	371	332
CDK13	-0.433995	1.79519e-18	2.2794e-17	371	371
UVRAG	-0.4337	1.90391e-18	2.41263e-17	371	371
LAGE3	0.495645	2.13896e-24	5.58483e-23	371	371
AKAP10	-0.433686	1.90945e-18	2.41677e-17	371	370
ANKRD28	-0.433638	1.92782e-18	2.43848e-17	371	371
FBXO43	0.495496	2.21777e-24	5.78304e-23	371	370
ARHGAP42	-0.433391	2.02514e-18	2.55509e-17	371	371
PION	-0.433159	2.12051e-18	2.67034e-17	371	371
BBS1	-0.432954	2.20908e-18	2.77836e-17	371	371
KCTD21	-0.432327	2.50197e-18	3.13881e-17	371	371
EFCAB6	-0.432104	2.61505e-18	3.27861e-17	371	347
ST6GALNAC3	-0.432063	2.63655e-18	3.30348e-17	371	371
CBR4	-0.43204	2.6484e-18	3.31415e-17	371	371
ZCCHC17	0.495442	2.24732e-24	5.85243e-23	371	371
SNRPD3	0.49529	2.33242e-24	6.0582e-23	371	371
FTO	-0.431869	2.73968e-18	3.42194e-17	371	371
NEK1	-0.43151	2.9419e-18	3.67222e-17	371	371
ZNF423	-0.431474	2.96262e-18	3.69577e-17	371	368
C11orf10	0.495261	2.34904e-24	6.09344e-23	371	371
DOCK5	-0.431249	3.09779e-18	3.85955e-17	371	371
RPL24	0.494736	2.67002e-24	6.89911e-23	371	371
KIF20A	0.494724	2.67776e-24	6.91015e-23	371	371
FBXL17	-0.430971	3.27238e-18	4.07453e-17	371	371
SYNPO2	-0.430943	3.29044e-18	4.09444e-17	371	371
TIMM8B	0.494359	2.92685e-24	7.514e-23	371	371
GFM1	-0.430915	3.30885e-18	4.11479e-17	371	371
POLR2J	0.494329	2.94798e-24	7.5585e-23	371	371
FAM108B1	-0.430761	3.41129e-18	4.23954e-17	371	371
RPL37	0.493266	3.81725e-24	9.73716e-23	371	371
RCBTB1	-0.430652	3.48513e-18	4.3286e-17	371	371
SOCS6	-0.430586	3.53115e-18	4.38302e-17	371	371
NR2C2	-0.430547	3.55798e-18	4.41358e-17	371	371
TBC1D15	-0.43045	3.62677e-18	4.49611e-17	371	371
CLINT1	-0.430432	3.63966e-18	4.50928e-17	371	371
UBE2L3	0.493241	3.83981e-24	9.78219e-23	371	371
C11orf31	0.492983	4.0877e-24	1.03739e-22	371	371
POLR2D	0.492837	4.23464e-24	1.07331e-22	371	371
APOLD1	-0.430213	3.80067e-18	4.69999e-17	371	371
VPS4B	-0.430135	3.85954e-18	4.76392e-17	371	371
ARPC5L	0.492815	4.25806e-24	1.07651e-22	371	371
SSR2	0.492802	4.27157e-24	1.07856e-22	371	371
TOMM5	0.492578	4.50953e-24	1.1329e-22	371	371
ZNF787	0.492529	4.56295e-24	1.14488e-22	371	371
C12orf48	0.492474	4.6246e-24	1.15888e-22	371	371
ZNF775	0.492151	4.99997e-24	1.24824e-22	371	371
B3GAT3	0.492126	5.03031e-24	1.25424e-22	371	371
NEDD8	0.491948	5.25034e-24	1.30746e-22	371	371
UBA52	0.49191	5.29974e-24	1.31812e-22	371	371
FKBP1A	0.491852	5.37403e-24	1.33493e-22	371	371
RPS10	0.491704	5.57007e-24	1.38019e-22	371	371
RNASEH2C	0.491615	5.69069e-24	1.40832e-22	371	371
TADA3	0.491511	5.83477e-24	1.43862e-22	371	371
GGCT	0.491201	6.28823e-24	1.54278e-22	371	371
COPE	0.491127	6.40061e-24	1.5665e-22	371	371
NAP1L4	0.491015	6.57499e-24	1.6072e-22	371	371
SACM1L	-0.429967	3.989e-18	4.91763e-17	371	371
CDKL5	-0.429634	4.25896e-18	5.23424e-17	371	308
ARFIP2	0.490849	6.84422e-24	1.67096e-22	371	371
DNAJB9	-0.429335	4.51751e-18	5.54516e-17	371	371
C7orf50	0.490476	7.48633e-24	1.81881e-22	371	371
IKZF5	-0.429254	4.58922e-18	5.61959e-17	371	371
UHRF1	0.490368	7.68168e-24	1.864e-22	371	371
POLR2L	0.490252	7.89929e-24	1.91447e-22	371	371
LOC152217	0.490072	8.24852e-24	1.99426e-22	371	371
ATP6V1F	0.489715	8.98659e-24	2.16482e-22	371	371
CCT7	0.489663	9.09824e-24	2.18907e-22	371	371
HDAC11	0.489618	9.19672e-24	2.2101e-22	371	371
PLS3	-0.429254	4.58943e-18	5.61959e-17	371	371
AOC3	-0.428904	4.91647e-18	6.00527e-17	371	371
MRPS12	0.489599	9.23988e-24	2.21779e-22	371	371
LYRM5	-0.428814	5.0032e-18	6.10372e-17	371	371
NCAPH	0.48941	9.66686e-24	2.31749e-22	371	371
RPLP0	0.489353	9.79918e-24	2.34638e-22	371	371
TMEM115	0.489111	1.03839e-23	2.48342e-22	371	371
MLF1IP	0.489063	1.05036e-23	2.50903e-22	371	371
SHCBP1	0.488676	1.15226e-23	2.74258e-22	371	371
MRPL14	0.488476	1.20862e-23	2.86303e-22	371	371
TRIM44	-0.428694	5.12262e-18	6.24558e-17	371	371
FRRS1	-0.428558	5.26139e-18	6.41085e-17	371	371
RHOG	0.488392	1.23312e-23	2.9176e-22	371	371
ERCC6L	0.48826	1.27259e-23	3.00386e-22	371	371
MEIS3P1	-0.428406	5.41989e-18	6.59591e-17	371	371
PIKFYVE	-0.428317	5.51597e-18	6.70874e-17	371	371
UEVLD	-0.428249	5.58899e-18	6.7934e-17	371	371
C7orf47	0.487818	1.41392e-23	3.32956e-22	371	371
HERC4	-0.42817	5.67675e-18	6.88746e-17	371	371
RPL19	0.486978	1.72688e-23	4.03317e-22	371	371
NME2	0.486897	1.76004e-23	4.101e-22	371	371
KIAA1715	-0.428131	5.72058e-18	6.92798e-17	371	371
DHRS13	0.486871	1.77122e-23	4.12223e-22	371	371
NOTCH4	-0.428041	5.82141e-18	7.04582e-17	371	371
TAOK1	-0.427849	6.0445e-18	7.31138e-17	371	371
PARD3B	-0.427769	6.13948e-18	7.42176e-17	371	368
C14orf153	0.486806	1.79865e-23	4.17632e-22	371	371
FAM24B	0.48671	1.84032e-23	4.26809e-22	371	356
XRCC6	0.486491	1.93832e-23	4.47951e-22	371	371
BAX	0.486129	2.11178e-23	4.84688e-22	371	371
PDCD6IP	-0.427672	6.25732e-18	7.55963e-17	371	371
ARID4B	-0.427631	6.30788e-18	7.6161e-17	371	371
NECAP1	-0.427609	6.33522e-18	7.63984e-17	371	371
EFNB2	-0.427537	6.42412e-18	7.73768e-17	371	371
CCNA2	0.486025	2.16481e-23	4.96286e-22	371	371
TAT	-0.427506	6.46394e-18	7.78095e-17	371	371
ANKRD56	-0.427427	6.5645e-18	7.89246e-17	371	368
KIF23	0.486014	2.17021e-23	4.96953e-22	371	371
ANXA7	-0.427207	6.85238e-18	8.22369e-17	371	371
SGOL1	0.485784	2.2919e-23	5.23016e-22	371	369
LOC653653	-0.427145	6.93536e-18	8.31826e-17	371	364
CDK8	-0.42708	7.0233e-18	8.41866e-17	371	368
HM13	0.4853	2.56958e-23	5.84374e-22	371	371
PPFIA1	-0.42676	7.4765e-18	8.94039e-17	371	371
C16orf42	0.484892	2.82944e-23	6.42005e-22	371	371
KBTBD11	-0.426529	7.82063e-18	9.34068e-17	371	370
KIF16B	-0.426382	8.04719e-18	9.59402e-17	371	371
RPS9	0.484813	2.88282e-23	6.53375e-22	371	371
KLHDC3	0.484783	2.90313e-23	6.5723e-22	371	371
UBXN11	0.484436	3.15066e-23	7.11648e-22	371	371
BUB1B	0.484277	3.27116e-23	7.3803e-22	371	371
NFKBIL1	0.484246	3.29462e-23	7.42481e-22	371	371
C12orf44	0.484024	3.47187e-23	7.80662e-22	371	371
CAT	-0.426344	8.10604e-18	9.65841e-17	371	371
SDF2	0.483937	3.54367e-23	7.9501e-22	371	371
NBPF10	-0.425852	8.92018e-18	1.06094e-16	371	369
IFIT5	-0.425778	9.04915e-18	1.07564e-16	371	371
PCDHGB2	-0.425764	9.07456e-18	1.07802e-16	371	354
MYCT1	-0.425656	9.26648e-18	1.10016e-16	371	371
MRPL9	0.483843	3.62216e-23	8.11705e-22	371	371
ZFP91	-0.425462	9.62181e-18	1.14099e-16	371	371
DUSP28	0.483816	3.64549e-23	8.16016e-22	371	371
LOC643387	0.483709	3.73832e-23	8.35856e-22	371	371
CCNE1	0.483596	3.83893e-23	8.57389e-22	371	371
NHP2L1	0.483577	3.85646e-23	8.6034e-22	371	371
COG6	-0.42527	9.98747e-18	1.18294e-16	371	371
THAP9	-0.424991	1.05422e-17	1.24642e-16	371	371
C11orf30	-0.424863	1.08064e-17	1.27538e-16	371	371
RPS11	0.483175	4.23792e-23	9.42275e-22	371	371
SLC5A4	-0.424309	1.20287e-17	1.41461e-16	371	289
CASS4	-0.424249	1.21694e-17	1.42863e-16	371	366
MOB2	0.482932	4.48623e-23	9.90089e-22	371	371
FILIP1L	-0.423994	1.27831e-17	1.49803e-16	371	371
SPAG5	0.482875	4.54682e-23	1.00201e-21	371	371
SLC2A10	-0.423681	1.35773e-17	1.58643e-16	371	371
STEAP4	-0.423664	1.36218e-17	1.59071e-16	371	370
RPS3	0.482815	4.61125e-23	1.01509e-21	371	371
LIN37	0.48252	4.9407e-23	1.08641e-21	371	371
DDX6	-0.423622	1.37348e-17	1.60296e-16	371	371
CDKN2D	0.482463	5.0075e-23	1.09988e-21	371	371
CAST	-0.423603	1.37854e-17	1.60792e-16	371	371
METTL1	0.48224	5.27551e-23	1.1562e-21	371	371
ZNF776	-0.423566	1.3883e-17	1.61835e-16	371	371
LYPLA2	0.482173	5.35921e-23	1.17197e-21	371	371
POLQ	0.481864	5.75992e-23	1.25383e-21	371	370
SUCLA2	-0.423417	1.42881e-17	1.66168e-16	371	371
FAM100B	0.48186	5.76502e-23	1.25383e-21	371	371
LRDD	0.48185	5.77885e-23	1.25547e-21	371	371
EPB41L5	-0.423347	1.44804e-17	1.6821e-16	371	371
RETSAT	-0.422766	1.61955e-17	1.87477e-16	371	371
HMGB2	0.481727	5.94739e-23	1.28927e-21	371	371
IFT20	0.481644	6.06428e-23	1.31318e-21	371	371
DIABLO	0.481527	6.23196e-23	1.3451e-21	371	371
ANKS3	0.481449	6.34667e-23	1.36838e-21	371	371
TOMM6	0.481258	6.63574e-23	1.42762e-21	371	371
TAF10	0.480532	7.85686e-23	1.67945e-21	371	371
EDIL3	-0.422439	1.72452e-17	1.99165e-16	371	337
EIF3F	0.480426	8.05364e-23	1.71966e-21	371	371
ABHD2	-0.422366	1.74884e-17	2.01856e-16	371	371
EIF6	0.480302	8.28821e-23	1.7622e-21	371	371
MEA1	0.480071	8.74595e-23	1.85556e-21	371	371
PPP2R1A	0.480047	8.79472e-23	1.86392e-21	371	371
STAT5B	-0.4223	1.77118e-17	2.04317e-16	371	371
ZNF689	-0.422126	1.83116e-17	2.10991e-16	371	369
REEP2	0.479889	9.1235e-23	1.92745e-21	371	364
EXOSC5	0.479882	9.13862e-23	1.9286e-21	371	371
WDR4	0.47983	9.24919e-23	1.94987e-21	371	371
BMPR2	-0.422077	1.84843e-17	2.12858e-16	371	371
KBTBD4	-0.421997	1.87723e-17	2.1605e-16	371	371
EP300	-0.421885	1.91792e-17	2.20605e-16	371	371
ADRM1	0.479702	9.52884e-23	2.00458e-21	371	371
TCF12	-0.421723	1.97831e-17	2.27288e-16	371	371
SORBS1	-0.421672	1.9978e-17	2.29132e-16	371	371
DNLZ	0.479562	9.84181e-23	2.06605e-21	371	371
EHMT2	0.479381	1.02651e-22	2.15039e-21	371	371
PCNA	0.479367	1.02978e-22	2.15271e-21	371	371
FBXO34	-0.421568	2.03798e-17	2.33471e-16	371	371
RAP2C	-0.421191	2.19018e-17	2.50188e-16	371	371
PARP9	-0.421163	2.20199e-17	2.51249e-16	371	371
GTF2IRD2P1	-0.42097	2.28507e-17	2.60132e-16	371	371
ARF5	0.479281	1.05051e-22	2.19144e-21	371	371
LACTB	-0.420649	2.42939e-17	2.75616e-16	371	371
TLR3	-0.420589	2.45736e-17	2.78631e-16	371	371
UBE2F	0.479231	1.06258e-22	2.21431e-21	371	371
RPL8	0.479127	1.08858e-22	2.26612e-21	371	371
THBD	-0.420416	2.53981e-17	2.87489e-16	371	371
CCDC56	0.478827	1.16688e-22	2.42153e-21	371	371
RASSF7	0.478802	1.17367e-22	2.43308e-21	371	371
ITCH	-0.420291	2.60118e-17	2.93768e-16	371	371
LOC647288	-0.420229	2.63217e-17	2.96763e-16	371	370
RAN	0.478567	1.23902e-22	2.56056e-21	371	371
ATP5J2	0.478456	1.27127e-22	2.62449e-21	371	371
HELLS	0.4784	1.28799e-22	2.65624e-21	371	371
KIF15	0.478088	1.38423e-22	2.84883e-21	371	371
RPS6KA2	-0.420223	2.63483e-17	2.96895e-16	371	371
SCAMP3	0.478012	1.40871e-22	2.8962e-21	371	371
MRPL38	0.477989	1.41591e-22	2.90802e-21	371	371
EPHA4	-0.419981	2.7593e-17	3.10044e-16	371	370
SH3BP4	-0.419935	2.78362e-17	3.126e-16	371	371
TCEB2	0.477923	1.43772e-22	2.94673e-21	371	371
RNF7	0.477797	1.48006e-22	3.0304e-21	371	371
TIMM13	0.477661	1.5272e-22	3.12371e-21	371	371
C6orf26	0.477494	1.58733e-22	3.24003e-21	371	371
LATS1	-0.419839	2.83507e-17	3.18199e-16	371	371
NUP37	0.477451	1.60279e-22	3.26825e-21	371	371
MBIP	-0.419781	2.86665e-17	3.21382e-16	371	371
C14orf167	-0.419527	3.00838e-17	3.36702e-16	371	371
DYNLL1	0.477391	1.62534e-22	3.31083e-21	371	371
PAQR4	0.477276	1.66871e-22	3.38878e-21	371	371
HMGA1	0.477214	1.69275e-22	3.43411e-21	371	371
IRS2	-0.419365	3.10242e-17	3.47032e-16	371	371
ECE2	0.477149	1.71842e-22	3.47911e-21	371	371
TBCB	0.477024	1.76831e-22	3.57648e-21	371	371
C22orf40	0.477012	1.77326e-22	3.58285e-21	371	371
ZNF408	0.476953	1.79763e-22	3.6284e-21	371	371
ATRX	-0.419296	3.14353e-17	3.5104e-16	371	371
DCAF5	-0.419224	3.18712e-17	3.55707e-16	371	371
KIAA0776	-0.419195	3.2044e-17	3.57436e-16	371	371
PPP2R5E	-0.419153	3.23027e-17	3.6012e-16	371	371
RPL29	0.476914	1.81383e-22	3.65741e-21	371	371
LMTK2	-0.419129	3.24481e-17	3.61539e-16	371	371
MTR	-0.419087	3.27091e-17	3.6404e-16	371	371
SLTM	-0.41894	3.36327e-17	3.73276e-16	371	371
ZNF521	-0.418933	3.36814e-17	3.73609e-16	371	371
EGFR	-0.418763	3.47828e-17	3.85182e-16	371	371
RAB6A	-0.418727	3.50199e-17	3.87592e-16	371	371
NR3C2	-0.418594	3.59133e-17	3.97039e-16	371	371
RPL36	0.4767	1.90498e-22	3.8373e-21	371	371
RP2	-0.418453	3.68854e-17	4.06883e-16	371	371
MPHOSPH8	-0.418451	3.69059e-17	4.06884e-16	371	371
C17orf89	0.476621	1.94022e-22	3.90435e-21	371	371
EFTUD2	0.476612	1.94386e-22	3.90773e-21	371	371
HECW2	-0.418257	3.8281e-17	4.21345e-16	371	371
MRPS34	0.476546	1.97368e-22	3.96368e-21	371	371
CCDC126	-0.418236	3.84384e-17	4.22843e-16	371	371
FAM161B	-0.41805	3.98173e-17	4.37529e-16	371	365
CHAF1A	0.476439	2.02298e-22	4.05859e-21	371	371
SDHAF2	0.476302	2.08756e-22	4.18395e-21	371	371
MRPL12	0.476087	2.19296e-22	4.39077e-21	371	371
TNPO3	-0.417803	4.17193e-17	4.57924e-16	371	371
PSMB4	0.475978	2.24828e-22	4.49701e-21	371	371
ITGB1BP1	0.475898	2.29005e-22	4.57598e-21	371	371
COMMD9	0.475797	2.34346e-22	4.67332e-21	371	371
P2RX4	0.475636	2.43171e-22	4.84446e-21	371	371
AURKA	0.475576	2.46533e-22	4.90162e-21	371	371
SCAPER	-0.417734	4.22674e-17	4.63429e-16	371	371
BDNFOS	-0.417509	4.41034e-17	4.83294e-16	371	371
TAF13	-0.417367	4.53009e-17	4.95326e-16	371	370
FBXO8	-0.41685	4.9947e-17	5.44335e-16	371	371
RHOB	-0.416792	5.04881e-17	5.49931e-16	371	371
SERF2	0.47553	2.49109e-22	4.94791e-21	371	371
C5orf34	0.475481	2.51925e-22	4.99387e-21	371	371
HTRA2	0.47547	2.52583e-22	5.00195e-21	371	371
ANO1	-0.416602	5.23343e-17	5.69418e-16	371	371
PPP1R15B	-0.416574	5.26107e-17	5.72113e-16	371	371
HSPB11	0.475375	2.58086e-22	5.10078e-21	371	371
DMD	-0.416564	5.27112e-17	5.72893e-16	371	371
OAZ1	0.475004	2.80958e-22	5.54184e-21	371	371
ITPR2	-0.416432	5.40364e-17	5.86336e-16	371	371
NTN4	-0.416389	5.44762e-17	5.90786e-16	371	371
BAZ2B	-0.416319	5.51922e-17	5.979e-16	371	371
SDAD1	-0.416297	5.54258e-17	5.99779e-16	371	371
ADPRHL2	0.474885	2.88665e-22	5.68821e-21	371	371
AHR	-0.416158	5.68923e-17	6.1498e-16	371	371
MPZL3	-0.415983	5.88e-17	6.34912e-16	371	364
MOSPD2	-0.415889	5.9842e-17	6.45464e-16	371	371
DTL	0.474791	2.94984e-22	5.80698e-21	371	371
RIBC2	0.474674	3.02907e-22	5.9512e-21	371	347
SYNJ2BP	-0.415886	5.98768e-17	6.4549e-16	371	371
IRF2	-0.415764	6.1265e-17	6.60098e-16	371	371
AP4M1	0.474112	3.44324e-22	6.73834e-21	371	371
MASP1	-0.415699	6.20126e-17	6.6707e-16	371	371
BBS2	-0.415595	6.3238e-17	6.79885e-16	371	371
BTBD19	-0.415505	6.43169e-17	6.91112e-16	371	357
ATP5G1	0.473566	3.89866e-22	7.58487e-21	371	371
MED8	0.473261	4.17844e-22	8.11334e-21	371	371
FAM8A1	-0.415212	6.79514e-17	7.28594e-16	371	371
RPL18A	0.473186	4.25059e-22	8.2454e-21	371	371
EXOSC4	0.473164	4.27204e-22	8.27896e-21	371	371
PDCD5	0.473121	4.31315e-22	8.34238e-21	371	371
CLIP1	-0.415037	7.02116e-17	7.52019e-16	371	371
2021-03-05	-0.414904	7.19854e-17	7.70603e-16	371	371
NFKBIE	0.472973	4.46063e-22	8.61927e-21	371	371
CCNT2	-0.414821	7.31187e-17	7.82316e-16	371	371
PLSCR4	-0.414672	7.51771e-17	8.03475e-16	371	371
CD46	-0.414639	7.56418e-17	8.07575e-16	371	371
RAD50	-0.414581	7.64804e-17	8.16092e-16	371	371
ZFP36	-0.413991	8.53946e-17	9.08293e-16	371	371
HAUS1	0.472961	4.47266e-22	8.62579e-21	371	371
WASH7P	0.472954	4.4802e-22	8.63197e-21	371	371
RHEBL1	0.472922	4.51325e-22	8.67886e-21	371	371
PPP2R3B	0.472757	4.68449e-22	8.99079e-21	371	371
SLC35A3	-0.413874	8.72664e-17	9.27706e-16	371	371
CNO	0.472735	4.70862e-22	9.0284e-21	371	371
RAB11FIP2	-0.413631	9.13287e-17	9.69339e-16	371	371
AASS	-0.413606	9.17477e-17	9.73269e-16	371	370
RPS15	0.472703	4.74232e-22	9.08429e-21	371	371
C19orf53	0.47247	4.99991e-22	9.56851e-21	371	371
RSBN1	-0.413507	9.34659e-17	9.90967e-16	371	371
RPA3	0.472393	5.08773e-22	9.72722e-21	371	371
PTRH2	0.47198	5.58586e-22	1.06388e-20	371	371
EIF2AK3	-0.413313	9.68928e-17	1.02566e-15	371	371
ARHGAP21	-0.413167	9.95681e-17	1.05063e-15	371	371
C21orf70	0.471916	5.66729e-22	1.07835e-20	371	371
MED19	0.471722	5.92106e-22	1.12543e-20	371	371
ZDHHC12	0.471703	5.94718e-22	1.12838e-20	371	371
TPI1	0.471447	6.30139e-22	1.19331e-20	371	371
AGTRAP	0.471316	6.49042e-22	1.22794e-20	371	371
CLN6	0.471047	6.89579e-22	1.30093e-20	371	371
VOPP1	0.470875	7.16885e-22	1.34626e-20	371	371
RPL23	0.470874	7.16986e-22	1.34626e-20	371	371
DEPDC1	0.470679	7.49225e-22	1.40547e-20	371	371
MGC16384	-0.413145	9.99716e-17	1.05433e-15	371	295
FERMT2	-0.412941	1.03841e-16	1.09398e-15	371	371
DYRK1A	-0.412756	1.07472e-16	1.13104e-15	371	371
FAT1	-0.412739	1.07828e-16	1.13358e-15	371	371
SLC24A1	-0.412713	1.08336e-16	1.13833e-15	371	371
ARFIP1	-0.412708	1.08453e-16	1.13896e-15	371	371
EMCN	-0.412664	1.09339e-16	1.14766e-15	371	371
HS3ST3A1	-0.41266	1.09417e-16	1.14787e-15	371	370
KL	-0.412514	1.12433e-16	1.17827e-15	371	367
RNF11	-0.412506	1.12602e-16	1.17942e-15	371	371
CCDC85A	-0.412494	1.12843e-16	1.18133e-15	371	369
C12orf10	0.470238	8.27396e-22	1.54774e-20	371	371
TCF19	0.470094	8.54605e-22	1.59414e-20	371	371
COX6B1	0.46967	9.39946e-22	1.74679e-20	371	371
SHFM1	0.469415	9.95274e-22	1.84789e-20	371	371
STARD3	0.469396	9.99531e-22	1.85406e-20	371	371
RASA1	-0.412441	1.13954e-16	1.19232e-15	371	371
ADH1B	-0.412365	1.15575e-16	1.20801e-15	371	371
RRP7A	0.469192	1.04639e-21	1.93918e-20	371	371
PPP1R3B	-0.412242	1.18243e-16	1.23526e-15	371	371
FANCB	0.469109	1.06597e-21	1.97179e-20	371	364
RACGAP1	0.468962	1.10177e-21	2.03424e-20	371	371
CLASP1	-0.412121	1.20938e-16	1.26275e-15	371	371
BTAF1	-0.411998	1.23719e-16	1.29111e-15	371	371
PDE10A	-0.411744	1.29683e-16	1.35264e-15	371	370
MPP5	-0.411716	1.30377e-16	1.35917e-15	371	371
WASH3P	0.46885	1.12968e-21	2.08e-20	371	371
NAT14	0.468803	1.14164e-21	2.09814e-20	371	371
CLEC1A	-0.411614	1.32865e-16	1.38366e-15	371	370
HSPB1	0.46869	1.17079e-21	2.14773e-20	371	371
PSMA4	0.468569	1.2029e-21	2.19854e-20	371	371
PSENEN	0.4685	1.22173e-21	2.23092e-20	371	371
TOP2A	0.468462	1.23216e-21	2.24791e-20	371	371
C8orf59	0.468232	1.29712e-21	2.36424e-20	371	371
EXOC5	-0.411506	1.35551e-16	1.41015e-15	371	371
PMF1	0.468203	1.30553e-21	2.3774e-20	371	371
LRRC40	-0.411289	1.41092e-16	1.46501e-15	371	371
DDR2	-0.411288	1.41118e-16	1.46501e-15	371	366
LAMP2	-0.411166	1.44331e-16	1.4968e-15	371	371
ELFN1	-0.41088	1.52178e-16	1.57572e-15	371	371
RC3H2	-0.410809	1.54189e-16	1.59572e-15	371	371
DGKZ	0.468093	1.33784e-21	2.43179e-20	371	371
SLCO2A1	-0.410595	1.60396e-16	1.65909e-15	371	371
TMOD3	-0.410124	1.74946e-16	1.80629e-15	371	371
MXI1	-0.409481	1.9693e-16	2.02752e-15	371	371
INS-IGF2	-0.40928	2.04343e-16	2.10167e-15	371	275
PRDX5	0.467866	1.40763e-21	2.55399e-20	371	371
CCDC146	-0.40922	2.06621e-16	2.1229e-15	371	371
NIPSNAP3A	-0.409119	2.10496e-16	2.15938e-15	371	371
MYSM1	-0.408949	2.17156e-16	2.21969e-15	371	371
SUGT1L1	-0.408863	2.20614e-16	2.25388e-15	371	371
SHOC2	-0.408856	2.20922e-16	2.25587e-15	371	371
PDPR	-0.408677	2.28297e-16	2.32999e-15	371	371
TIPARP	-0.408635	2.30052e-16	2.3467e-15	371	371
NCK1	-0.408529	2.34554e-16	2.39139e-15	371	371
LOC440356	0.467564	1.50545e-21	2.72155e-20	371	226
AASDH	-0.408459	2.37601e-16	2.41998e-15	371	371
MFHAS1	-0.408384	2.40902e-16	2.4511e-15	371	371
SNX4	-0.408333	2.43144e-16	2.47172e-15	371	371
EDF1	0.46752	1.52042e-21	2.74613e-20	371	371
KCNB1	-0.408035	2.56792e-16	2.60214e-15	371	329
IL13RA1	-0.407936	2.61472e-16	2.64822e-15	371	371
PEX13	-0.407857	2.65285e-16	2.68547e-15	371	371
SGOL2	0.467508	1.52437e-21	2.75078e-20	371	371
PRKCH	-0.407717	2.72179e-16	2.75246e-15	371	371
RNF6	-0.407708	2.72617e-16	2.75549e-15	371	371
MAD2L2	0.467321	1.58918e-21	2.86254e-20	371	371
MID2	-0.407666	2.74708e-16	2.77381e-15	371	371
RPS20	0.467148	1.65158e-21	2.97225e-20	371	371
MRPS26	0.467071	1.68038e-21	3.02135e-20	371	371
NAA10	0.46704	1.69194e-21	3.0394e-20	371	371
RPL39	0.466901	1.74493e-21	3.13176e-20	371	371
C19orf47	0.466892	1.74845e-21	3.13243e-20	371	371
DHX34	0.466696	1.82658e-21	3.26359e-20	371	371
LARP7	-0.407622	2.76918e-16	2.7933e-15	371	371
LOC150786	-0.407569	2.79597e-16	2.81747e-15	371	370
CFL1	0.466613	1.86032e-21	3.3209e-20	371	371
NEK7	-0.407489	2.83755e-16	2.85792e-15	371	371
SUV420H2	0.466169	2.05322e-21	3.64565e-20	371	371
ALDH9A1	-0.407482	2.84096e-16	2.85991e-15	371	371
MKL2	-0.407427	2.86945e-16	2.88713e-15	371	371
AHNAK	-0.407197	2.99271e-16	3.00206e-15	371	371
NOL7	0.466049	2.10871e-21	3.74085e-20	371	371
PHF2	-0.407193	2.99501e-16	3.00285e-15	371	371
C9orf86	0.465902	2.1783e-21	3.85742e-20	371	371
PRR24	0.465631	2.31305e-21	4.08516e-20	371	371
TRIM56	-0.407178	3.00326e-16	3.0096e-15	371	371
SOS1	-0.407151	3.01798e-16	3.02284e-15	371	371
COL8A1	-0.407005	3.09957e-16	3.103e-15	371	365
LNX2	-0.406964	3.12287e-16	3.12318e-15	371	371
FUBP3	-0.406693	3.28106e-16	3.27645e-15	371	371
ACAT1	-0.406449	3.42988e-16	3.41992e-15	371	371
FAM73A	-0.406337	3.50049e-16	3.48684e-15	371	371
PURA	-0.406309	3.51852e-16	3.50304e-15	371	371
CRYGS	0.465512	2.37494e-21	4.19075e-20	371	371
CTRL	0.465234	2.52543e-21	4.44449e-20	371	366
RNPS1	0.465172	2.56052e-21	4.4983e-20	371	371
THAP8	0.465014	2.65144e-21	4.64573e-20	371	371
NUSAP1	0.46495	2.68941e-21	4.70398e-20	371	371
TIGD5	0.464938	2.69639e-21	4.71206e-20	371	371
C3orf75	0.464486	2.97973e-21	5.18448e-20	371	371
CNPY2	0.464254	3.13603e-21	5.4469e-20	371	371
GET4	0.464243	3.14366e-21	5.45541e-20	371	371
MAST4	-0.406245	3.55968e-16	3.54226e-15	371	371
RPS14	0.464119	3.23034e-21	5.60094e-20	371	371
MTMR10	-0.406097	3.65657e-16	3.63686e-15	371	371
TMEM199	0.464008	3.3106e-21	5.72911e-20	371	371
INHBC	-0.405632	3.97926e-16	3.94598e-15	371	370
MAP2K2	0.464005	3.31289e-21	5.72911e-20	371	371
C11orf59	0.463815	3.45416e-21	5.96306e-20	371	371
ACAP2	-0.405584	4.01383e-16	3.97828e-15	371	371
LMNB2	0.463719	3.52808e-21	6.0768e-20	371	371
PBK	0.463718	3.52919e-21	6.0768e-20	371	371
ATAD3A	0.463594	3.62641e-21	6.23343e-20	371	371
EPM2A	-0.405522	4.05942e-16	4.02147e-15	371	371
APOL6	-0.405468	4.0991e-16	4.05875e-15	371	371
POLE4	0.463497	3.70483e-21	6.36272e-20	371	371
G3BP2	-0.405466	4.10113e-16	4.05875e-15	371	371
GPR19	0.463214	3.94276e-21	6.7597e-20	371	369
PRC1	0.463172	3.97935e-21	6.81656e-20	371	371
ZNF619	-0.40519	4.31134e-16	4.26178e-15	371	371
RPL13AP20	0.463159	3.99042e-21	6.82965e-20	371	371
C5orf53	-0.405158	4.33636e-16	4.28255e-15	371	371
C2orf48	0.463146	4.00231e-21	6.84413e-20	371	328
ATP5EP2	0.462941	4.18612e-21	7.14618e-20	371	371
ACADSB	-0.405134	4.35544e-16	4.29763e-15	371	371
HIPK1	-0.405058	4.41539e-16	4.35463e-15	371	371
MON2	-0.405054	4.41888e-16	4.35591e-15	371	371
KDM1A	0.462808	4.31006e-21	7.34517e-20	371	371
KIF18A	0.462786	4.33106e-21	7.37242e-20	371	371
RNF181	0.462783	4.33345e-21	7.37242e-20	371	371
NAALADL2	-0.404887	4.5545e-16	4.48738e-15	371	366
STBD1	-0.404863	4.57459e-16	4.5005e-15	371	371
ABCA8	-0.404858	4.57873e-16	4.50234e-15	371	368
METTL5	0.462725	4.38956e-21	7.4615e-20	371	371
MED13L	-0.404822	4.60825e-16	4.52914e-15	371	371
GOLGA6A	-0.404695	4.71562e-16	4.62781e-15	371	241
ATF2	-0.404689	4.72126e-16	4.63107e-15	371	371
C4orf34	-0.404622	4.77831e-16	4.6823e-15	371	371
NCOA1	-0.404567	4.82605e-16	4.72223e-15	371	371
C5orf23	-0.404472	4.90953e-16	4.79449e-15	371	370
SON	-0.404391	4.98263e-16	4.86193e-15	371	371
RBCK1	0.462594	4.51701e-21	7.67161e-20	371	371
NANS	0.462539	4.5724e-21	7.75906e-20	371	371
VPS25	0.462454	4.65851e-21	7.89174e-20	371	371
TUBB	0.462121	5.01041e-21	8.4591e-20	371	371
WNK3	-0.404246	5.11483e-16	4.98521e-15	371	365
PNKP	0.46209	5.04479e-21	8.50993e-20	371	371
JAGN1	0.461862	5.30256e-21	8.93719e-20	371	371
PSMC5	0.461268	6.0382e-21	1.01342e-19	371	371
ZDHHC20	-0.404172	5.18382e-16	5.04751e-15	371	364
ZNRD1	0.46105	6.33175e-21	1.05912e-19	371	371
EXPH5	-0.404164	5.19074e-16	5.05178e-15	371	367
ZFYVE28	-0.403957	5.38888e-16	5.24206e-15	371	371
SULT1B1	-0.40395	5.39557e-16	5.246e-15	371	360
PCF11	-0.403936	5.40937e-16	5.25685e-15	371	371
AASDHPPT	-0.403908	5.43651e-16	5.28065e-15	371	371
TMOD2	-0.403786	5.55762e-16	5.39565e-15	371	371
MCM3	0.460969	6.44487e-21	1.07714e-19	371	371
TMEM147	0.460756	6.75143e-21	1.12366e-19	371	371
OGFOD2	0.460164	7.6805e-21	1.27509e-19	371	371
SPATA1	-0.403635	5.71139e-16	5.54225e-15	371	337
ZNF627	-0.403461	5.89279e-16	5.70716e-15	371	371
ARFRP1	0.460022	7.92125e-21	1.31069e-19	371	371
SRRD	0.459853	8.21778e-21	1.35863e-19	371	371
ZNF446	0.459825	8.26734e-21	1.36569e-19	371	371
AARSD1	0.459688	8.51699e-21	1.40228e-19	371	371
CTU1	0.459652	8.58415e-21	1.411e-19	371	371
FAM45B	-0.403205	6.17103e-16	5.97082e-15	371	370
B4GALT7	0.459584	8.7116e-21	1.43077e-19	371	371
C15orf40	0.459402	9.0626e-21	1.48496e-19	371	371
TBCK	-0.403045	6.3515e-16	6.13948e-15	371	371
NEIL3	0.459364	9.13811e-21	1.49589e-19	371	368
GIMAP6	-0.403037	6.36066e-16	6.14535e-15	371	371
ALDH2	-0.402952	6.45809e-16	6.23042e-15	371	371
MAN1A1	-0.402938	6.47477e-16	6.24348e-15	371	371
LIMS1	-0.402895	6.52485e-16	6.28873e-15	371	371
RC3H1	-0.402825	6.60843e-16	6.36621e-15	371	371
YDJC	0.459118	9.63826e-21	1.57259e-19	371	371
C1orf35	0.458778	1.0376e-20	1.68881e-19	371	371
RPS2	0.458757	1.04235e-20	1.69515e-19	371	371
EFR3A	-0.402806	6.63025e-16	6.38414e-15	371	371
HIVEP2	-0.402569	6.91948e-16	6.64978e-15	371	371
SNED1	-0.402492	7.01492e-16	6.735e-15	371	371
CHCHD1	0.458723	1.04999e-20	1.7048e-19	371	371
TIPIN	0.458666	1.06303e-20	1.72457e-19	371	371
YIF1B	0.458658	1.06483e-20	1.72608e-19	371	371
ERP29	0.458589	1.081e-20	1.75088e-19	371	371
C5orf24	-0.402481	7.02954e-16	6.74578e-15	371	371
C15orf33	-0.402465	7.05004e-16	6.7622e-15	371	358
SLC39A14	-0.402314	7.24327e-16	6.94419e-15	371	371
GIMAP8	-0.40223	7.35273e-16	7.04236e-15	371	371
SLC31A1	-0.402147	7.4642e-16	7.14569e-15	371	371
RAD9A	0.45848	1.10665e-20	1.78804e-19	371	371
PPIP5K2	-0.402003	7.65948e-16	7.32912e-15	371	371
PHF3	-0.401959	7.71947e-16	7.37943e-15	371	371
ATAD1	-0.401773	7.98104e-16	7.62582e-15	371	371
GPR176	-0.401769	7.98716e-16	7.62801e-15	371	365
CYB5D1	-0.40165	8.15918e-16	7.78855e-15	371	371
SART1	0.458287	1.15392e-20	1.85991e-19	371	371
SCARB2	-0.401582	8.25995e-16	7.8772e-15	371	371
CCT3	0.458172	1.1829e-20	1.90507e-19	371	371
PA2G4P4	0.457974	1.23462e-20	1.98516e-19	371	371
AATF	0.457926	1.24742e-20	2.00251e-19	371	371
C10orf128	-0.401372	8.57621e-16	8.16318e-15	371	346
LOC729991	0.457691	1.31248e-20	2.10355e-19	371	371
ZNF428	0.457529	1.35903e-20	2.17292e-19	371	371
B3GNTL1	0.457504	1.36651e-20	2.18313e-19	371	371
DDX56	0.45741	1.39446e-20	2.22599e-19	371	371
TBC1D7	0.456764	1.60252e-20	2.54589e-19	371	371
DCAF8	-0.401353	8.60556e-16	8.1872e-15	371	371
NT5DC1	-0.401274	8.72711e-16	8.29837e-15	371	371
GPS1	0.456652	1.64167e-20	2.60185e-19	371	371
ATAD3B	0.456606	1.65796e-20	2.62349e-19	371	371
EBF2	-0.401226	8.80316e-16	8.36321e-15	371	309
C6	-0.401151	8.92161e-16	8.46766e-15	371	371
CRIM1	-0.400985	9.18997e-16	8.71407e-15	371	371
MRPL28	0.456512	1.69169e-20	2.67474e-19	371	371
RANBP2	-0.400972	9.21199e-16	8.7308e-15	371	371
SF3A2	0.456105	1.84646e-20	2.91483e-19	371	371
SLC35F5	-0.400943	9.26029e-16	8.7724e-15	371	371
ZNHIT3	0.455802	1.97042e-20	3.10313e-19	371	371
MTMR14	0.455302	2.19295e-20	3.44271e-19	371	371
SUPT4H1	0.45485	2.41574e-20	3.78352e-19	371	371
ISY1	0.454727	2.48035e-20	3.87558e-19	371	371
TRIM35	-0.40092	9.29817e-16	8.80409e-15	371	371
HIST2H2AC	0.454671	2.50979e-20	3.91851e-19	371	371
C1RL	-0.400901	9.32849e-16	8.82861e-15	371	371
SRL	-0.40085	9.41448e-16	8.90154e-15	371	369
ACRV1	0.454576	2.5614e-20	3.99595e-19	371	220
DOCK4	-0.400723	9.63118e-16	9.10211e-15	371	371
USF1	0.454511	2.59741e-20	4.04895e-19	371	371
SNX8	0.454414	2.65169e-20	4.13034e-19	371	371
AKT1S1	0.454156	2.80186e-20	4.35404e-19	371	371
SLC25A40	-0.400713	9.64713e-16	9.10854e-15	371	371
PRCC	0.453996	2.89908e-20	4.4946e-19	371	371
TECTA	-0.400698	9.6745e-16	9.13005e-15	371	360
ITGB3BP	0.453813	3.01406e-20	4.65835e-19	371	371
NT5C3L	0.453809	3.01672e-20	4.65884e-19	371	371
FAM120A	-0.400631	9.7895e-16	9.23421e-15	371	371
HSD17B1	0.453587	3.16263e-20	4.87662e-19	371	371
CMIP	-0.400543	9.94435e-16	9.37583e-15	371	371
TAL1	-0.400136	1.06947e-15	1.005e-14	371	371
WASH5P	0.453555	3.18413e-20	4.90597e-19	371	371
SUV39H1	0.452831	3.71398e-20	5.7003e-19	371	371
ZBTB1	-0.400035	1.08878e-15	1.02218e-14	371	371
UBXN1	0.452773	3.76012e-20	5.76668e-19	371	371
C10orf72	-0.39985	1.12519e-15	1.05537e-14	371	371
IMPDH2	0.452706	3.81383e-20	5.84455e-19	371	371
CHCHD2	0.452449	4.02827e-20	6.16842e-19	371	371
PGLS	0.452168	4.27532e-20	6.53669e-19	371	371
DNAJB2	0.45211	4.32782e-20	6.61188e-19	371	371
IMMP1L	0.452092	4.34448e-20	6.63223e-19	371	371
LOC90586	-0.399824	1.13054e-15	1.05989e-14	371	367
SNAPC3	-0.399802	1.13501e-15	1.06357e-14	371	371
PCDHGB6	-0.399728	1.14996e-15	1.07708e-14	371	356
PUS1	0.452061	4.37282e-20	6.67039e-19	371	371
SH2B3	-0.399646	1.16682e-15	1.09236e-14	371	371
RNF144B	-0.399573	1.18216e-15	1.1062e-14	371	371
SLC25A15	-0.39947	1.20405e-15	1.12616e-14	371	371
DENND5B	-0.399269	1.24789e-15	1.16551e-14	371	371
CCDC34	0.451979	4.44937e-20	6.78198e-19	371	371
ZMYND10	0.451847	4.57541e-20	6.96343e-19	371	368
TMEM223	0.451833	4.58928e-20	6.9792e-19	371	371
ANUBL1	-0.399259	1.24994e-15	1.16689e-14	371	371
RPP30	0.451771	4.64984e-20	7.06591e-19	371	371
NDUFAF2	0.451766	4.65514e-20	7.06857e-19	371	371
DPCD	0.45143	4.99747e-20	7.56487e-19	371	371
LOC341056	0.451427	5.00097e-20	7.56487e-19	371	370
STK11IP	0.451291	5.14676e-20	7.77949e-19	371	371
CKAP4	0.451265	5.17482e-20	7.81597e-19	371	371
SNRNP25	0.451213	5.23233e-20	7.89088e-19	371	371
ACYP1	0.451196	5.25079e-20	7.90675e-19	371	371
LMNB1	0.45098	5.49647e-20	8.25797e-19	371	371
MBTPS2	-0.399164	1.27119e-15	1.18616e-14	371	371
XIAP	-0.39911	1.2836e-15	1.19663e-14	371	371
DSG1	-0.399009	1.3068e-15	1.21712e-14	371	357
DNAJC8	0.450836	5.66588e-20	8.5013e-19	371	371
SPSB2	0.450835	5.66697e-20	8.5013e-19	371	371
RPL11	0.45065	5.89176e-20	8.82524e-19	371	371
NCOR1	-0.398988	1.3117e-15	1.22111e-14	371	371
SMPD2	0.450596	5.96034e-20	8.92126e-19	371	371
DCLRE1C	0.450347	6.28022e-20	9.36486e-19	371	371
ACAD8	-0.398912	1.32945e-15	1.23705e-14	371	371
C12orf62	0.449748	7.12404e-20	1.05835e-18	371	371
SLC35C2	0.44972	7.16655e-20	1.06308e-18	371	371
MRPS24	0.449677	7.23115e-20	1.07187e-18	371	371
SAMD8	-0.39885	1.34413e-15	1.25012e-14	371	371
ACOT7	0.449557	7.41651e-20	1.09853e-18	371	371
C1orf192	-0.398693	1.38206e-15	1.28421e-14	371	362
RPL7A	0.449196	8.00036e-20	1.18006e-18	371	371
B4GALT2	0.449195	8.00254e-20	1.18006e-18	371	371
RAB30	-0.398567	1.41329e-15	1.312e-14	371	371
C14orf119	0.44892	8.47748e-20	1.24641e-18	371	371
UQCR10	0.448848	8.60657e-20	1.26445e-18	371	371
MBD3	0.448793	8.70568e-20	1.27807e-18	371	371
GPR172A	0.448616	9.034e-20	1.32335e-18	371	371
C16orf13	0.448571	9.11948e-20	1.33489e-18	371	371
DNAJC9	0.44833	9.59151e-20	1.40089e-18	371	371
INO80E	0.448289	9.67392e-20	1.40983e-18	371	371
MRPS15	0.448251	9.75085e-20	1.42e-18	371	371
PPIB	0.448003	1.02715e-19	1.49364e-18	371	371
RPL14	0.447967	1.03492e-19	1.50384e-18	371	371
QPCTL	0.447677	1.09935e-19	1.59514e-18	371	371
RPUSD3	0.447487	1.14396e-19	1.65866e-18	371	371
C11orf51	0.447432	1.15712e-19	1.67653e-18	371	371
TCF4	-0.39839	1.45832e-15	1.35317e-14	371	371
SF3B14	0.447263	1.19859e-19	1.73534e-18	371	371
RTKN2	0.447159	1.22496e-19	1.77223e-18	371	366
GBAP1	0.446994	1.26778e-19	1.83152e-18	371	371
NME2P1	0.446705	1.34646e-19	1.94096e-18	371	371
WASH2P	0.446652	1.3613e-19	1.96094e-18	371	371
LOC654342	0.446541	1.39304e-19	2.00014e-18	371	371
GLUD2	-0.398376	1.4619e-15	1.35586e-14	371	371
CHMP1B	-0.398319	1.4769e-15	1.36914e-14	371	371
PSMC3	0.44654	1.39353e-19	2.00014e-18	371	371
NLE1	0.446373	1.44264e-19	2.06468e-18	371	371
CD300LG	-0.39831	1.47925e-15	1.37068e-14	371	342
FKBP8	0.446314	1.46044e-19	2.08866e-18	371	371
LOC285593	-0.398263	1.49145e-15	1.38134e-14	371	340
ZNRF2	-0.398214	1.50448e-15	1.39277e-14	371	371
IL33	-0.398178	1.51419e-15	1.40045e-14	371	371
EXOSC1	0.446152	1.51051e-19	2.15562e-18	371	371
TRIM22	-0.398132	1.52648e-15	1.41116e-14	371	371
CDC42EP3	-0.398095	1.53664e-15	1.41989e-14	371	371
PFKFB4	0.446012	1.55483e-19	2.21727e-18	371	371
MTUS1	-0.398092	1.53755e-15	1.42007e-14	371	371
PAF1	0.445794	1.6268e-19	2.31493e-18	371	371
LYSMD4	0.445749	1.64222e-19	2.33522e-18	371	371
SS18L2	0.445727	1.64974e-19	2.3434e-18	371	371
LOC653501	-0.398056	1.54734e-15	1.42846e-14	371	371
NENF	0.445725	1.65033e-19	2.3434e-18	371	371
AUP1	0.445642	1.67898e-19	2.38213e-18	371	371
SIAE	-0.397872	1.59846e-15	1.47497e-14	371	371
SURF6	0.445431	1.75422e-19	2.48207e-18	371	371
GADD45A	-0.397771	1.62718e-15	1.50077e-14	371	371
EEA1	-0.397737	1.63704e-15	1.50917e-14	371	371
PRR19	0.445277	1.811e-19	2.55696e-18	371	370
RAE1	0.445264	1.8158e-19	2.56192e-18	371	371
NR1D2	-0.39754	1.69499e-15	1.56114e-14	371	371
GCNT4	-0.397385	1.742e-15	1.6037e-14	371	369
ZNF205	0.445216	1.83421e-19	2.58607e-18	371	371
FBXW9	0.445116	1.87258e-19	2.6351e-18	371	371
PDCL3	0.444878	1.96677e-19	2.76124e-18	371	371
RANGAP1	0.444237	2.24549e-19	3.14149e-18	371	371
FIBP	0.444145	2.28853e-19	3.1972e-18	371	371
C9orf72	-0.397249	1.78448e-15	1.64053e-14	371	371
AQR	-0.397225	1.79205e-15	1.64674e-14	371	371
VCPIP1	-0.397023	1.85693e-15	1.70243e-14	371	371
SMG1	-0.396942	1.88357e-15	1.72605e-14	371	371
DTWD2	-0.396896	1.89902e-15	1.73781e-14	371	371
TCP11L2	-0.39653	2.02564e-15	1.84775e-14	371	371
CCDC123	0.444089	2.31533e-19	3.23238e-18	371	371
FAM176B	0.444074	2.32244e-19	3.24003e-18	371	371
DNAJC27	-0.396503	2.03513e-15	1.85471e-14	371	371
PLEKHJ1	0.444062	2.32787e-19	3.24534e-18	371	371
GOLGB1	-0.396272	2.11949e-15	1.92982e-14	371	371
NPFF	0.443983	2.36637e-19	3.29439e-18	371	369
TIE1	-0.396179	2.15476e-15	1.95835e-14	371	371
BRWD3	-0.396163	2.16062e-15	1.96278e-14	371	370
LOC728024	-0.396118	2.178e-15	1.97767e-14	371	364
SYNC	0.443909	2.40262e-19	3.34253e-18	371	364
ZCCHC14	-0.396057	2.20134e-15	1.99523e-14	371	371
KIAA0415	0.443884	2.41516e-19	3.35763e-18	371	371
OST4	0.443615	2.55271e-19	3.54391e-18	371	371
RPL6	0.443479	2.6251e-19	3.63933e-18	371	371
GLYR1	-0.395891	2.26647e-15	2.04959e-14	371	371
ZBTB17	0.443467	2.63174e-19	3.646e-18	371	371
SLC6A1	-0.395879	2.27133e-15	2.05306e-14	371	371
C17orf37	0.443441	2.64607e-19	3.66076e-18	371	371
EIF3K	0.443436	2.64877e-19	3.66195e-18	371	371
USP15	-0.395813	2.29785e-15	2.07609e-14	371	371
PDE3A	-0.395807	2.30031e-15	2.07737e-14	371	353
NAT1	-0.395781	2.31051e-15	2.08564e-14	371	370
C22orf9	0.443335	2.70429e-19	3.73611e-18	371	371
STIP1	0.443252	2.7511e-19	3.79816e-18	371	371
TMEM233	-0.395739	2.32778e-15	2.09837e-14	371	360
BNIP1	0.44323	2.76337e-19	3.81246e-18	371	371
ATXN7L1	-0.395723	2.33426e-15	2.10326e-14	371	371
BLM	0.443164	2.80109e-19	3.85915e-18	371	371
THNSL1	-0.395694	2.34606e-15	2.11293e-14	371	371
POP4	0.442835	2.99719e-19	4.12078e-18	371	371
FAS	-0.395593	2.38806e-15	2.14979e-14	371	371
SHARPIN	0.44274	3.05626e-19	4.19909e-18	371	371
PCMTD1	-0.395568	2.39883e-15	2.15693e-14	371	371
PPM1L	-0.395567	2.39923e-15	2.15693e-14	371	371
RCHY1	-0.395484	2.43442e-15	2.18757e-14	371	371
DEAF1	0.442603	3.14359e-19	4.31016e-18	371	371
YLPM1	-0.395471	2.43984e-15	2.19146e-14	371	371
DLG1	-0.395298	2.5149e-15	2.25684e-14	371	371
SUMO2	0.441985	3.56791e-19	4.86516e-18	371	371
SGPL1	-0.395142	2.58499e-15	2.31765e-14	371	371
ZNF444	0.44161	3.85283e-19	5.23218e-18	371	371
COMMD5	0.44158	3.87676e-19	5.26108e-18	371	371
RPS13	0.44144	3.98929e-19	5.41012e-18	371	371
ZNF487	-0.395107	2.60046e-15	2.33047e-14	371	369
IQCC	0.441178	4.20891e-19	5.7002e-18	371	371
SLC38A2	-0.395045	2.62924e-15	2.3552e-14	371	371
LRP6	-0.395041	2.63097e-15	2.3557e-14	371	371
HPS5	-0.395011	2.64466e-15	2.36688e-14	371	371
SPARCL1	-0.394692	2.7968e-15	2.49968e-14	371	371
CHD1	-0.394619	2.83259e-15	2.5294e-14	371	371
C9orf37	0.440955	4.40466e-19	5.94509e-18	371	371
SSH1	-0.394588	2.84817e-15	2.54217e-14	371	371
SMPD4	0.440877	4.47609e-19	6.03741e-18	371	371
TMEM170A	-0.39443	2.92789e-15	2.61099e-14	371	371
MAGOH	0.440788	4.55776e-19	6.14342e-18	371	371
LYRM4	0.440593	4.74229e-19	6.38351e-18	371	371
CACYBP	0.44041	4.92339e-19	6.61834e-18	371	371
TOMM22	0.440377	4.95654e-19	6.65841e-18	371	371
PSMD9	0.440189	5.1501e-19	6.90446e-18	371	371
AMFR	-0.394322	2.98382e-15	2.65729e-14	371	371
DDX27	0.439879	5.48493e-19	7.33854e-18	371	371
ANKZF1	0.439808	5.56494e-19	7.44059e-18	371	371
TNFRSF18	0.439621	5.78039e-19	7.71829e-18	371	367
TAF6	0.439502	5.92255e-19	7.89752e-18	371	371
C17orf62	0.439494	5.93194e-19	7.90475e-18	371	371
CDK5RAP1	0.439406	6.03851e-19	8.04138e-18	371	371
C21orf45	0.439391	6.05783e-19	8.06172e-18	371	371
CRHBP	-0.394237	3.02822e-15	2.69443e-14	371	367
PDE8A	-0.394162	3.06841e-15	2.72897e-14	371	371
TOB1	-0.394075	3.11528e-15	2.76695e-14	371	371
CRY2	-0.393906	3.20814e-15	2.84562e-14	371	371
SLC12A6	-0.393859	3.2351e-15	2.86698e-14	371	371
PHC3	-0.393834	3.24886e-15	2.87789e-14	371	371
EHHADH	-0.393768	3.28683e-15	2.91023e-14	371	371
LOC127841	0.439375	6.07722e-19	8.08214e-18	371	318
ASB6	0.439196	6.30272e-19	8.37085e-18	371	371
FAM50A	0.439143	6.37033e-19	8.45501e-18	371	371
KCTD17	0.438976	6.59047e-19	8.72974e-18	371	371
C2orf79	0.438892	6.70363e-19	8.87374e-18	371	371
GPHN	-0.393628	3.36784e-15	2.98064e-14	371	371
SMARCAD1	-0.393587	3.39218e-15	2.99955e-14	371	371
TCEB1	0.438837	6.77801e-19	8.96624e-18	371	371
KLF3	-0.393587	3.39223e-15	2.99955e-14	371	371
CTR9	-0.393534	3.42357e-15	3.02593e-14	371	371
ARHGAP29	-0.393474	3.45951e-15	3.05634e-14	371	371
VRK1	0.438642	7.05094e-19	9.31491e-18	371	371
TMED4	-0.393442	3.47904e-15	3.07087e-14	371	371
NDUFA11	0.438629	7.06997e-19	9.33386e-18	371	371
MAF1	0.438418	7.37837e-19	9.69791e-18	371	371
RPS17	0.438315	7.53364e-19	9.89356e-18	371	371
MGAT5	-0.392632	4.00517e-15	3.51812e-14	371	360
MRPL20	0.437905	8.18584e-19	1.07218e-17	371	371
PARP4	-0.392534	4.07421e-15	3.57719e-14	371	371
RP9	0.437895	8.20301e-19	1.07372e-17	371	371
SNRNP35	0.43744	8.99185e-19	1.17235e-17	371	371
TMEM9	0.437385	9.09164e-19	1.18304e-17	371	371
PYGO2	0.437264	9.31777e-19	1.21168e-17	371	371
PPIE	0.437203	9.43258e-19	1.22501e-17	371	371
NME3	0.437177	9.48195e-19	1.23061e-17	371	371
KIAA1430	-0.392474	4.11665e-15	3.61286e-14	371	371
TMEM11	0.436961	9.90414e-19	1.28457e-17	371	371
AGL	-0.392356	4.20211e-15	3.68461e-14	371	371
SLMAP	-0.392266	4.26812e-15	3.73756e-14	371	371
UQCRHL	0.436928	9.9694e-19	1.2922e-17	371	371
MAMDC2	-0.392222	4.3008e-15	3.76452e-14	371	351
BOLA3	0.436261	1.14015e-18	1.47052e-17	371	371
GNAQ	-0.392166	4.34276e-15	3.79792e-14	371	371
DDX54	0.436233	1.1468e-18	1.47588e-17	371	371
WDR77	0.436066	1.18587e-18	1.52419e-17	371	371
PPP3R1	-0.392158	4.34853e-15	3.80129e-14	371	371
ZNF692	0.435945	1.21506e-18	1.5597e-17	371	371
ZNF346	0.435886	1.22948e-18	1.57719e-17	371	371
C20orf199	0.435483	1.33308e-18	1.70679e-17	371	371
UBE3C	-0.392008	4.46312e-15	3.89804e-14	371	371
ROBO4	-0.391861	4.5787e-15	3.99373e-14	371	371
SYNGR2	0.435086	1.44344e-18	1.84335e-17	371	371
PLA2G12A	-0.39184	4.59492e-15	4.00613e-14	371	371
TXNIP	-0.391825	4.60689e-15	4.01481e-14	371	371
KPNA3	-0.391747	4.66997e-15	4.068e-14	371	371
MYPOP	0.434812	1.52488e-18	1.94486e-17	371	371
GNG5	0.4345	1.62289e-18	2.06722e-17	371	371
STX4	0.434485	1.62784e-18	2.07219e-17	371	371
RNF13	-0.391699	4.7093e-15	4.09689e-14	371	371
RNPEPL1	0.43424	1.70937e-18	2.17459e-17	371	371
C2orf27A	0.433723	1.89544e-18	2.40428e-17	371	368
SRD5A1	-0.391631	4.76459e-15	4.14318e-14	371	371
OTUB1	0.433721	1.89596e-18	2.40428e-17	371	371
PSMC4	0.433698	1.90496e-18	2.41263e-17	371	371
RASSF1	0.43361	1.9384e-18	2.45031e-17	371	371
GABARAPL3	-0.391609	4.78281e-15	4.15539e-14	371	284
STRA13	0.43342	2.01338e-18	2.54347e-17	371	371
GNL1	0.433401	2.02093e-18	2.5514e-17	371	371
GIT1	0.433257	2.07962e-18	2.62216e-17	371	371
MFSD10	0.433217	2.09619e-18	2.64138e-17	371	371
FANCE	0.433052	2.16631e-18	2.7263e-17	371	371
C16orf93	0.432905	2.23051e-18	2.80354e-17	371	369
DHDH	0.432834	2.26242e-18	2.84186e-17	371	337
PLK4	0.432422	2.455e-18	3.08182e-17	371	371
SLAIN2	-0.39154	4.8403e-15	4.20351e-14	371	371
NBPF9	-0.391448	4.91832e-15	4.26941e-14	371	368
TOP1	-0.391334	5.01642e-15	4.35266e-14	371	371
WDR36	-0.391326	5.02331e-15	4.35675e-14	371	371
HSPE1	0.432053	2.64187e-18	3.30807e-17	371	371
PLCG2	-0.391145	5.18286e-15	4.49317e-14	371	371
TAX1BP1	-0.391017	5.29894e-15	4.58581e-14	371	371
NOC4L	0.432006	2.66662e-18	3.33486e-17	371	371
THOC7	0.431979	2.68046e-18	3.35006e-17	371	371
FAM38B	-0.390801	5.50049e-15	4.74581e-14	371	370
SMG5	0.43128	3.07876e-18	3.83824e-17	371	371
KIAA1704	-0.390495	5.79798e-15	4.98952e-14	371	371
PRR13	0.430356	3.69448e-18	4.57436e-17	371	371
SCN4A	-0.390164	6.13914e-15	5.27627e-14	371	370
MYOCD	-0.389939	6.38157e-15	5.48227e-14	371	324
DDOST	0.430228	3.78939e-18	4.68896e-17	371	371
SERGEF	0.430152	3.84658e-18	4.75127e-17	371	371
KLF12	-0.389908	6.41581e-15	5.5093e-14	371	371
SPATA24	0.430151	3.8469e-18	4.75127e-17	371	371
CD302	-0.389567	6.80269e-15	5.83397e-14	371	371
ARHGAP11A	0.430099	3.88705e-18	4.79491e-17	371	371
ANKRD13D	0.429956	3.99806e-18	4.92575e-17	371	371
SLC46A3	-0.389493	6.89054e-15	5.90677e-14	371	371
C17orf95	0.429922	4.02427e-18	4.95498e-17	371	371
CIB2	0.4299	4.04196e-18	4.97369e-17	371	370
C12orf57	0.429877	4.06078e-18	4.99375e-17	371	371
FAM119A	0.429466	4.40266e-18	5.40751e-17	371	371
QARS	0.429323	4.52818e-18	5.55483e-17	371	371
EEF1D	0.429288	4.55914e-18	5.58936e-17	371	371
RNF220	0.42925	4.59369e-18	5.62135e-17	371	371
CLN3	0.429171	4.66468e-18	5.70471e-17	371	371
TIGD1	0.429089	4.74116e-18	5.79469e-17	371	371
GAPDH	0.428898	4.92167e-18	6.00794e-17	371	371
C1S	-0.389476	6.90993e-15	5.92085e-14	371	371
TMEM189	0.428457	5.36637e-18	6.53477e-17	371	371
RPS24	0.428182	5.66338e-18	6.87962e-17	371	371
SENP7	-0.389193	7.25445e-15	6.21071e-14	371	371
KRTCAP2	0.428175	5.671e-18	6.88469e-17	371	371
[truncated: 17,923 more rows]

## Sheet: Sheet1
DTYMK
BIRC5
CENPM
NUDT1
PTTG1
UBE2S
CDCA3
MXD3
C16orf59
CDC20
RECQL4
PIGU
H2AFX
MYBL2
TACC3
EME1
AURKB
ILKAP
SNRPA
SNRPB
CDCA5
SAC3D1
OBFC2B
RNASEH2A
CDT1
TK1
HN1
KIF2C
CENPW
TRAIP
PKMYT1
RAD51
TROAP
UBE2C
SNRPD2
THOC4
TUBA1B
SPC25
SNRPD1
CCNB1
RALY
CCDC137
CKS2
RAD54L
SKA1
MYEOV2
PSMG3
CENPH
DPM2
MCM7
CHD9
KIAA0564
CPEB4
HERC3
OSBP
RBL2
ARHGEF12
SNRK
C5orf41
KIAA1370
ARL15
IL6ST
CPEB3
RAPGEF2
FNDC3A
MAGI1
LONP2
RORA
KLHL20
ZC3H13
KDR
PJA2
SECISBP2L
CDC14C
MYLK
ZNF800
CLPX
DDI2
TOR1AIP2
LATS2
MCCC2
C4orf29
PTPRB
F8
JMJD1C
MTMR6
HIPK3
KIAA1737
TMEM150C
MORC3
ERN1
S1PR1
AKAP11
USP53
SH3D19
ZNF295
UBR3
ZKSCAN1
GTF2A1
ZNF366
