# Supplementary material for: Deoxythymidylate Kinase as a Promising Marker for Predicting Prognosis and Immune Cell Infiltration of Pan-cancer
Source: Front Mol Biosci. 2022 Jul 12;9:887059. doi: 10.3389/fmolb.2022.887059 (PMC9315941; doi:10.3389/fmolb.2022.887059)
Supplement: Supplementary file 1 [file DataSheet1.zip › supplementary files/supplementary file 8.xlsx]

## Sheet: lo_result_84050
Query	Statistic	P-value	FDR (BH)	Event_SD	Event_TD
DTYMK	1	1e-89	1e-85	515	515
BIRC5	0.738037	1.07544e-89	1.07479e-85	515	515
MRPL12	0.728297	3.00564e-86	2.00256e-82	515	515
CENPM	0.727172	7.35411e-86	3.67485e-82	515	515
UBE2T	0.717824	1.04761e-82	4.18794e-79	515	515
H2AFZ	0.707019	3.23377e-79	9.8425e-76	515	515
OIP5	0.706932	3.44694e-79	9.8425e-76	515	515
POP7	0.702866	6.4429e-78	1.60976e-74	515	515
THOC4	0.701261	2.01868e-77	4.48327e-74	515	515
FYCO1	-0.700455	3.57181e-77	7.13934e-74	515	515
FAM64A	0.697237	3.42078e-76	6.21588e-73	515	515
CKS1B	0.695039	1.57414e-75	2.62199e-72	515	515
CDKN3	0.693571	4.328e-75	6.65447e-72	515	515
SNRPG	0.692953	6.61377e-75	9.44257e-72	515	515
CENPW	0.692342	1.00482e-74	1.33896e-71	515	515
HJURP	0.691031	2.45562e-74	3.06768e-71	515	515
NME1	0.687787	2.19691e-73	2.58305e-70	515	515
SNRPB	0.68633	5.824e-73	6.46723e-70	515	515
NUF2	0.686134	6.63838e-73	6.98358e-70	515	515
SPC25	0.684913	1.49447e-72	1.49357e-69	515	515
CDC20	0.683937	2.8519e-72	2.71446e-69	515	515
AURKB	0.683594	3.57764e-72	3.25045e-69	515	515
DDX39	0.682406	7.81675e-72	6.79309e-69	515	515
ANAPC11	0.681864	1.11568e-71	9.14955e-69	515	515
MRPL11	0.681825	1.14438e-71	9.14955e-69	515	515
RFC2	0.68159	1.33512e-71	1.0264e-68	515	515
RNASEH2A	0.681162	1.76572e-71	1.30716e-68	515	515
MRPS12	0.680373	2.95494e-71	2.10941e-68	515	515
TK1	0.679321	5.85318e-71	4.03425e-68	515	515
CDC45	0.677976	1.39756e-70	9.31145e-68	515	515
CCNB2	0.677865	1.50143e-70	9.68081e-68	515	515
CDCA3	0.675393	7.33323e-70	4.58052e-67	515	515
BOLA3	0.674689	1.14861e-69	6.95708e-67	515	515
UBE2S	0.674468	1.32266e-69	7.77567e-67	515	515
TROAP	0.673568	2.34265e-69	1.33785e-66	515	515
CKS2	0.673367	2.66083e-69	1.47735e-66	515	515
CENPA	0.672366	5.01005e-69	2.70651e-66	515	515
STRA13	0.67206	6.07765e-69	3.19684e-66	515	515
GINS2	0.671404	9.18269e-69	4.70624e-66	515	515
RANBP1	0.670466	1.65377e-68	8.26386e-66	515	515
ORC6L	0.667498	1.04986e-67	5.11821e-65	515	515
NUDT1	0.667106	1.33799e-67	6.36757e-65	515	515
KIAA0101	0.667017	1.41345e-67	6.57023e-65	515	515
ECE2	0.666126	2.4493e-67	1.11265e-64	515	515
CCNB1	0.66495	5.0457e-67	2.24119e-64	515	515
KIAA0430	-0.663617	1.13975e-66	4.95245e-64	515	515
POC1A	0.663449	1.2627e-66	5.32592e-64	515	515
AKAP13	-0.663428	1.27899e-66	5.32592e-64	515	515
MAD2L1	0.662835	1.83525e-66	7.48633e-64	515	515
HSPE1	0.662043	2.96734e-66	1.18622e-63	515	515
EPR1	0.657158	5.57762e-65	2.18599e-62	515	513
TRAIP	0.656135	1.02372e-64	3.93501e-62	515	515
TUBA1C	0.655786	1.25871e-64	4.74701e-62	515	515
FAM54A	0.65554	1.45598e-64	5.38927e-62	515	515
MYEOV2	0.655018	1.98199e-64	7.11787e-62	515	515
RAD51	0.655007	1.9942e-64	7.11787e-62	515	515
PHB	0.653434	5.03244e-64	1.76471e-61	515	515
MRTO4	0.653303	5.43351e-64	1.8725e-61	515	515
C16orf59	0.653079	6.19648e-64	2.09924e-61	515	515
PSMD14	0.652204	1.03364e-63	3.44338e-61	515	515
H2AFX	0.65151	1.54878e-63	5.07494e-61	515	515
RAN	0.649573	4.76497e-63	1.53617e-60	515	515
PSMB3	0.649106	6.23709e-63	1.97884e-60	515	515
SKA3	0.644743	7.57569e-62	2.36598e-59	515	515
BOLA2	0.644109	1.0852e-61	3.33707e-59	515	515
TACO1	0.642579	2.57504e-61	7.79847e-59	515	515
MRPL52	0.641266	5.38168e-61	1.60551e-58	515	515
PKMYT1	0.640931	6.49473e-61	1.90907e-58	515	515
UBE2F	0.640858	6.76506e-61	1.95971e-58	515	515
POLE2	0.640328	9.09352e-61	2.59659e-58	515	515
CDK1	0.639528	1.42115e-60	4.00083e-58	515	515
CCNA2	0.638544	2.45496e-60	6.81525e-58	515	515
CCDC58	0.638415	2.63692e-60	7.22012e-58	515	515
RAD51AP1	0.638112	3.1192e-60	8.32009e-58	515	515
EIF4EBP1	0.63811	3.12191e-60	8.32009e-58	515	515
CDC25C	0.63731	4.85822e-60	1.27771e-57	515	515
C6orf129	0.63654	7.42952e-60	1.92555e-57	515	515
DGUOK	0.636519	7.51415e-60	1.92555e-57	515	515
LSM4	0.634125	2.79089e-59	7.0613e-57	515	515
C19orf48	0.633419	4.10151e-59	1.02476e-56	515	515
PLK1	0.633238	4.52383e-59	1.11633e-56	515	515
PRMT1	0.632966	5.24509e-59	1.27852e-56	515	515
MYBL2	0.632347	7.3426e-59	1.76824e-56	515	515
PSRC1	0.63108	1.45688e-58	3.46668e-56	515	515
RFC4	0.630752	1.7384e-58	4.08791e-56	515	515
APC	-0.630503	1.98823e-58	4.62101e-56	515	515
C12orf48	0.627859	8.19917e-58	1.88374e-55	515	515
DIABLO	0.62763	9.26246e-58	2.10384e-55	515	515
RAPGEF2	-0.627101	1.22722e-57	2.75615e-55	515	515
DSCC1	0.626182	1.99975e-57	4.44121e-55	515	515
CDCA8	0.625569	2.76591e-57	6.07529e-55	515	515
VPS13D	-0.62546	2.93079e-57	6.36745e-55	515	515
ZWINT	0.622956	1.09402e-56	2.35132e-54	515	515
MRPL13	0.62225	1.58339e-56	3.36689e-54	515	515
ILKAP	0.622099	1.71323e-56	3.60464e-54	515	515
BUD31	0.621909	1.89194e-56	3.93917e-54	515	515
PPP4C	0.621531	2.30425e-56	4.74818e-54	515	515
CDCA4	0.621155	2.80298e-56	5.71694e-54	515	515
GINS1	0.62104	2.97581e-56	6.00814e-54	515	515
MAD2L2	0.620971	3.08445e-56	6.1652e-54	515	515
PDRG1	0.620344	4.2706e-56	8.45156e-54	515	515
NEK2	0.620318	4.32878e-56	8.48272e-54	515	515
SLC25A39	0.619525	6.52795e-56	1.2668e-53	515	515
UBE2C	0.619451	6.78335e-56	1.30371e-53	515	515
C1orf135	0.619251	7.52304e-56	1.4321e-53	515	515
ASF1B	0.61921	7.68497e-56	1.44912e-53	515	515
KIF2C	0.618367	1.18696e-55	2.21729e-53	515	515
C11orf83	0.617807	1.58378e-55	2.93117e-53	515	515
MACF1	-0.617785	1.60182e-55	2.93705e-53	515	515
CENPL	0.617767	1.61635e-55	2.93705e-53	515	515
TUBA1B	0.616392	3.27304e-55	5.89383e-53	515	515
ROMO1	0.615954	4.09421e-55	7.3067e-53	515	515
ZBTB4	-0.615321	5.65516e-55	1.00031e-52	515	515
FARSB	0.614715	7.6956e-55	1.3493e-52	515	515
CDT1	0.614611	8.11541e-55	1.41053e-52	515	515
GADD45GIP1	0.614001	1.10597e-54	1.90569e-52	515	515
SNRPA1	0.613913	1.15659e-54	1.9759e-52	515	515
BANF1	0.613198	1.66158e-54	2.81454e-52	515	515
MRPL21	0.612855	1.97545e-54	3.3181e-52	515	515
RRM2	0.612805	2.02648e-54	3.37544e-52	515	515
ATP5J2	0.6127	2.13615e-54	3.52389e-52	515	515
TOMM40	0.612677	2.161e-54	3.52389e-52	515	515
ATP5G3	0.612671	2.16849e-54	3.52389e-52	515	515
MRPS7	0.612237	2.69826e-54	4.34941e-52	515	515
HERC1	-0.611959	3.10494e-54	4.96493e-52	515	515
CDCA5	0.611586	3.74599e-54	5.94246e-52	515	515
SKA1	0.611193	4.56171e-54	7.17948e-52	515	515
NPM3	0.611156	4.64906e-54	7.25981e-52	515	515
EIF5A	0.61104	4.92724e-54	7.63456e-52	515	515
SMARCA2	-0.610997	5.03445e-54	7.74066e-52	515	515
CYC1	0.610571	6.23309e-54	9.51046e-52	515	515
TRIP13	0.610506	6.43995e-54	9.75165e-52	515	515
KIAA1109	-0.610475	6.53888e-54	9.82701e-52	515	515
SGK269	-0.609787	9.22674e-54	1.3763e-51	515	515
KPNA2	0.609684	9.71314e-54	1.43812e-51	515	515
SNF8	0.608995	1.36954e-53	2.01282e-51	515	515
NFIX	-0.608509	1.74503e-53	2.54597e-51	515	515
DBF4	0.607653	2.66865e-53	3.86529e-51	515	515
KIAA0240	-0.607626	2.70548e-53	3.89044e-51	515	515
ICT1	0.607378	3.05837e-53	4.36648e-51	515	515
COX8A	0.606695	4.28884e-53	6.07981e-51	515	515
ATRX	-0.606627	4.43458e-53	6.24214e-51	515	515
EME1	0.606314	5.17667e-53	7.23575e-51	515	515
SNRPD1	0.606108	5.73065e-53	7.95446e-51	515	515
PDPK1	-0.605948	6.19898e-53	8.54518e-51	515	515
PBK	0.605491	7.76326e-53	1.06282e-50	515	515
HMBS	0.6049	1.03841e-52	1.41196e-50	515	515
SPC24	0.603053	2.56315e-52	3.46164e-50	515	512
BUB1	0.602719	3.01648e-52	4.04654e-50	515	515
CEP55	0.602553	3.27123e-52	4.35903e-50	515	515
DEPDC1	0.602515	3.33286e-52	4.41174e-50	515	515
MIF	0.602137	4.00522e-52	5.26686e-50	515	515
NDUFA9	0.600901	7.2966e-52	9.53232e-50	515	515
TIMM50	0.600797	7.67152e-52	9.95704e-50	515	515
TACC3	0.60073	7.92592e-52	1.02209e-49	515	515
POLR2H	0.600543	8.67556e-52	1.11032e-49	515	515
SNRPD2	0.600532	8.72121e-52	1.11032e-49	515	515
PCNA	0.600493	8.8878e-52	1.12436e-49	515	515
PIK3R1	-0.598083	2.83488e-51	3.56375e-49	515	515
MLF1IP	0.598018	2.92545e-51	3.65462e-49	515	515
NAA10	0.597922	3.06312e-51	3.80284e-49	515	515
DNAJC9	0.597576	3.61506e-51	4.46036e-49	515	515
ARHGEF12	-0.597196	4.334e-51	5.3146e-49	515	515
C5orf41	-0.597097	4.54426e-51	5.53846e-49	515	515
ORC1L	0.596922	4.94134e-51	5.98591e-49	515	515
LSM2	0.596797	5.24539e-51	6.31595e-49	515	515
GEMIN7	0.596093	7.33471e-51	8.77882e-49	515	515
NEIL3	0.595467	9.87818e-51	1.17527e-48	515	515
C1QTNF7	-0.595357	1.04105e-50	1.23127e-48	515	515
GMNN	0.594985	1.24208e-50	1.46039e-48	515	515
RNF25	0.594928	1.27562e-50	1.49106e-48	515	515
AURKA	0.594806	1.3517e-50	1.5708e-48	515	515
COX6A1	0.594384	1.65095e-50	1.90747e-48	515	515
FAM128B	0.594277	1.73633e-50	1.99458e-48	515	515
LOC100129034	-0.594251	1.75802e-50	2.00796e-48	515	515
BCL2L12	0.593587	2.40601e-50	2.73246e-48	515	515
CRY2	-0.593524	2.47788e-50	2.79818e-48	515	515
ATXN7	-0.593199	2.88896e-50	3.24408e-48	515	515
PSMG3	0.59318	2.91505e-50	3.25508e-48	515	515
C20orf24	0.593126	2.98947e-50	3.31763e-48	515	515
SNRPC	0.593116	3.00426e-50	3.31763e-48	515	515
TTK	0.592381	4.24432e-50	4.66129e-48	515	515
HMMR	0.591754	5.6956e-50	6.22096e-48	515	515
MTHFD2	0.59174	5.73451e-50	6.22942e-48	515	515
NCAPG	0.591715	5.80256e-50	6.26927e-48	515	515
SNRPF	0.591582	6.17421e-50	6.63495e-48	515	515
SNX30	-0.591474	6.49654e-50	6.94401e-48	515	515
NUP37	0.591279	7.11535e-50	7.56498e-48	515	515
PRICKLE2	-0.591209	7.35395e-50	7.77729e-48	515	515
TOMM5	0.591054	7.90711e-50	8.31828e-48	515	515
MYO9A	-0.590658	9.51617e-50	9.9586e-48	515	515
TRANK1	-0.590276	1.13713e-49	1.1838e-47	515	515
NUSAP1	0.590223	1.16564e-49	1.20502e-47	515	515
FAM128A	0.590216	1.16957e-49	1.20502e-47	515	515
PREB	0.589994	1.29706e-49	1.32952e-47	515	515
PPP1R14B	0.589939	1.33061e-49	1.35695e-47	515	515
DOCK9	-0.589865	1.37726e-49	1.39739e-47	515	515
KIFC1	0.589716	1.47579e-49	1.48981e-47	515	515
KIAA0494	-0.588394	2.72791e-49	2.73998e-47	515	515
RUVBL2	0.58816	3.03996e-49	3.03814e-47	515	515
BRIX1	0.588133	3.07835e-49	3.06119e-47	515	515
TNS1	-0.587089	4.98623e-49	4.9339e-47	515	515
VPS13C	-0.586861	5.53788e-49	5.45276e-47	515	515
XPC	-0.586372	6.93968e-49	6.79953e-47	515	515
ATXN1L	-0.586158	7.65707e-49	7.46583e-47	515	515
CCT7	0.585839	8.86626e-49	8.60285e-47	515	515
MED27	0.585815	8.96159e-49	8.65334e-47	515	515
RDBP	0.585602	9.88378e-49	9.49793e-47	515	515
PAFAH1B3	0.585489	1.04109e-48	9.95661e-47	515	515
PSMA7	0.585426	1.07168e-48	1.02003e-46	515	515
MAGI1	-0.585194	1.19151e-48	1.12871e-46	515	515
TPRKB	0.584962	1.32535e-48	1.24958e-46	515	515
TGFBR2	-0.584732	1.47272e-48	1.38201e-46	515	515
GTSE1	0.584261	1.82621e-48	1.70571e-46	515	515
MRPL47	0.584007	2.05087e-48	1.90664e-46	515	515
FAM136A	0.583919	2.13477e-48	1.97546e-46	515	515
C15orf23	0.583846	2.20731e-48	2.03316e-46	515	515
PPIL5	0.583742	2.31429e-48	2.12192e-46	515	515
FAM72B	0.583214	2.94352e-48	2.68653e-46	515	515
MCM10	0.582815	3.52937e-48	3.20659e-46	515	515
SCN7A	-0.582644	3.814e-48	3.44952e-46	515	514
BTBD9	-0.582593	3.90309e-48	3.51419e-46	515	515
DEPDC1B	0.582486	4.09696e-48	3.6722e-46	515	515
PSMB5	0.582446	4.17213e-48	3.72288e-46	515	515
MRPL37	0.581763	5.6879e-48	5.05288e-46	515	515
IMP4	0.581633	6.03172e-48	5.3346e-46	515	515
UTRN	-0.580604	9.60087e-48	8.45384e-46	515	515
TARBP2	0.580332	1.08558e-47	9.5169e-46	515	515
MRPL51	0.580134	1.18706e-47	1.03611e-45	515	515
CDC6	0.579718	1.43094e-47	1.24355e-45	515	515
MRPL27	0.578815	2.14695e-47	1.85771e-45	515	515
SLC41A1	-0.578445	2.53403e-47	2.1832e-45	515	515
SYNE1	-0.577967	3.13733e-47	2.69137e-45	515	515
PGAM5	0.577859	3.2923e-47	2.81224e-45	515	515
MTR	-0.577826	3.34179e-47	2.84237e-45	515	515
C16orf61	0.577545	3.78756e-47	3.20787e-45	515	515
RECQL4	0.57744	3.96995e-47	3.34816e-45	515	515
MRPS15	0.576921	5.00312e-47	4.20178e-45	515	515
TPX2	0.576655	5.63083e-47	4.70916e-45	515	515
MRPS11	0.576604	5.76017e-47	4.79726e-45	515	515
EXO1	0.576519	5.98308e-47	4.96224e-45	515	515
PNO1	0.576451	6.16727e-47	5.09386e-45	515	515
NIF3L1	0.576379	6.36841e-47	5.23835e-45	515	515
METTL5	0.576011	7.498e-47	6.14221e-45	515	515
TSSC1	0.575795	8.2514e-47	6.7318e-45	515	515
SNX29	-0.57571	8.5699e-47	6.96321e-45	515	515
SGOL1	0.575489	9.4507e-47	7.6478e-45	515	515
POLR2J	0.575239	1.05601e-46	8.51108e-45	515	515
CENPN	0.575131	1.10777e-46	8.89244e-45	515	515
TLR5	-0.574907	1.22294e-46	9.77763e-45	515	515
SAC3D1	0.574822	1.26958e-46	1.01101e-44	515	515
TIMM44	0.57465	1.37019e-46	1.0868e-44	515	515
KIAA2018	-0.574482	1.47567e-46	1.16583e-44	515	515
TPI1	0.57428	1.61327e-46	1.26953e-44	515	515
PSMB6	0.574244	1.63932e-46	1.28497e-44	515	515
TMEM106C	0.573923	1.88801e-46	1.47412e-44	515	515
COX5B	0.573829	1.96826e-46	1.5308e-44	515	515
ZC3HC1	0.573451	2.32471e-46	1.80102e-44	515	515
MYL6B	0.572401	3.68758e-46	2.84584e-44	515	515
MELK	0.572176	4.06852e-46	3.12775e-44	515	515
SHROOM4	-0.5721	4.20687e-46	3.22172e-44	515	515
PSMD9	0.571834	4.72619e-46	3.60562e-44	515	515
NDC80	0.571725	4.95762e-46	3.76779e-44	515	515
POLE4	0.571577	5.28779e-46	4.0035e-44	515	515
MYCBP2	-0.571514	5.4365e-46	4.10055e-44	515	515
A2M	-0.571347	5.84713e-46	4.3937e-44	515	515
REV3L	-0.571297	5.97627e-46	4.47392e-44	515	515
TUBG1	0.570837	7.30635e-46	5.44923e-44	515	515
FAM158A	0.570674	7.84523e-46	5.82939e-44	515	515
MCM7	0.570559	8.24568e-46	6.10425e-44	515	515
AFF1	-0.570213	9.58868e-46	7.07227e-44	515	515
STOML2	0.569889	1.10399e-45	8.11273e-44	515	515
FANCG	0.569524	1.29385e-45	9.47306e-44	515	515
MAST4	-0.569281	1.43776e-45	1.04645e-43	515	515
DLGAP5	0.569277	1.43973e-45	1.04645e-43	515	515
MRPL15	0.568912	1.68708e-45	1.22179e-43	515	515
PPIH	0.568834	1.74449e-45	1.25881e-43	515	515
EIF5AL1	0.568319	2.18009e-45	1.56747e-43	515	515
MND1	0.568242	2.25382e-45	1.61467e-43	515	515
CENPK	0.568137	2.35849e-45	1.68363e-43	515	515
COPS8	0.568119	2.37748e-45	1.69114e-43	515	515
NDUFB3	0.56768	2.87367e-45	2.03684e-43	515	515
WDFY3	-0.567401	3.24055e-45	2.28876e-43	515	515
CHAC2	0.567332	3.33845e-45	2.34961e-43	515	515
GEMIN6	0.567056	3.76061e-45	2.63744e-43	515	515
CHCHD8	0.56699	3.86924e-45	2.70414e-43	515	515
DMXL1	-0.566791	4.21437e-45	2.93508e-43	515	515
FAT4	-0.566772	4.24805e-45	2.94826e-43	515	515
BUB1B	0.566672	4.43614e-45	3.06815e-43	515	515
TBRG4	0.566422	4.9389e-45	3.40409e-43	515	515
SFRS9	0.566253	5.31084e-45	3.64787e-43	515	515
OBFC2B	0.565977	5.97784e-45	4.09195e-43	515	515
EIF4A3	0.565596	7.03945e-45	4.8022e-43	515	515
RAD54B	0.565468	7.43407e-45	5.05416e-43	515	515
RAD54L	0.565395	7.67263e-45	5.19867e-43	515	515
AP2S1	0.565192	8.3675e-45	5.65032e-43	515	515
AURKAIP1	0.565053	8.8815e-45	5.97722e-43	515	515
MRPL44	0.565027	8.97854e-45	6.01577e-43	515	515
CGNL1	-0.565022	8.99898e-45	6.01577e-43	515	515
PRC1	0.564953	9.26884e-45	6.17552e-43	515	515
ARID4A	-0.564224	1.26519e-44	8.40155e-43	515	515
METTL11A	0.564123	1.32087e-44	8.74222e-43	515	515
WDR12	0.563742	1.5533e-44	1.02467e-42	515	515
NCAPH	0.563529	1.70096e-44	1.11838e-42	515	515
STMN1	0.563311	1.86618e-44	1.22299e-42	515	515
YIF1B	0.563142	2.00482e-44	1.30956e-42	515	515
SON	-0.562849	2.27038e-44	1.47819e-42	515	515
DPYSL2	-0.56263	2.4923e-44	1.61741e-42	515	515
E2F1	0.562602	2.52182e-44	1.63127e-42	515	515
RACGAP1	0.562458	2.68072e-44	1.72846e-42	515	515
CHD9	-0.562344	2.81335e-44	1.80814e-42	515	515
C13orf27	0.562283	2.88682e-44	1.84941e-42	515	515
NME2	0.562095	3.12624e-44	1.9964e-42	515	515
RBL2	-0.561851	3.46605e-44	2.20635e-42	515	515
HMCN1	-0.561037	4.88795e-44	3.1016e-42	515	515
EXOSC5	0.560816	5.36501e-44	3.39354e-42	515	515
LSM7	0.560732	5.5583e-44	3.50471e-42	515	515
PPP1CA	0.559525	9.23452e-44	5.80439e-42	515	515
PFDN2	0.559296	1.0164e-43	6.3686e-42	515	515
LAMA2	-0.559279	1.02368e-43	6.39417e-42	515	515
C2orf47	0.559212	1.05303e-43	6.55701e-42	515	515
FAM72D	0.559044	1.12946e-43	7.01107e-42	515	515
TIMM16	0.558532	1.39939e-43	8.65976e-42	515	515
TIMM8B	0.558259	1.56851e-43	9.67634e-42	515	515
NDUFA11	0.558062	1.70344e-43	1.04764e-41	515	515
GFRA1	-0.557545	2.11318e-43	1.29565e-41	515	514
PIF1	0.557495	2.15778e-43	1.31895e-41	515	515
KIF23	0.557031	2.61783e-43	1.59528e-41	515	515
C9orf140	0.556738	2.9574e-43	1.79545e-41	515	515
SCNM1	0.556732	2.96427e-43	1.79545e-41	515	515
MRPL17	0.556604	3.12624e-43	1.88783e-41	515	515
SGOL2	0.556418	3.37707e-43	2.03316e-41	515	515
MTX1	0.556347	3.47809e-43	2.08769e-41	515	515
CCT5	0.556164	3.75238e-43	2.24559e-41	515	515
SSBP1	0.556074	3.89514e-43	2.32406e-41	515	515
DYNLL1	0.555914	4.1631e-43	2.47405e-41	515	515
GPR116	-0.555906	4.17705e-43	2.47405e-41	515	515
PSMB4	0.555902	4.18366e-43	2.47405e-41	515	515
AUP1	0.555861	4.25607e-43	2.50945e-41	515	515
C14orf156	0.555448	5.04979e-43	2.96868e-41	515	515
ARF5	0.55428	8.18103e-43	4.78748e-41	515	515
LTBP2	-0.554277	8.1915e-43	4.78748e-41	515	515
OLA1	0.553882	9.63624e-43	5.61543e-41	515	515
MRPL53	0.553686	1.04473e-42	6.07034e-41	515	515
BCS1L	0.55347	1.14167e-42	6.61438e-41	515	515
CBX7	-0.553248	1.25059e-42	7.22449e-41	515	515
SNRNP25	0.553069	1.34615e-42	7.75416e-41	515	515
EMG1	0.552584	1.64238e-42	9.43328e-41	515	515
SRM	0.552565	1.65561e-42	9.47691e-41	515	515
EXOSC8	0.552559	1.65946e-42	9.47691e-41	515	515
NCRNA00152	0.552236	1.89424e-42	1.07869e-40	515	515
CENPH	0.552068	2.02887e-42	1.14991e-40	515	515
TMEM93	0.552066	2.03081e-42	1.14991e-40	515	515
MXD3	0.551886	2.18561e-42	1.23406e-40	515	515
C1orf112	0.551805	2.2596e-42	1.27225e-40	515	515
LSM5	0.551583	2.47389e-42	1.38899e-40	515	515
KIF18B	0.551275	2.80548e-42	1.57075e-40	515	515
PDCD5	0.55119	2.90464e-42	1.62173e-40	515	515
LAGE3	0.551137	2.96833e-42	1.65268e-40	515	515
PDSS1	0.550928	3.23149e-42	1.79419e-40	515	515
MTP18	0.550674	3.58488e-42	1.98489e-40	515	515
DRAP1	0.550337	4.11054e-42	2.26966e-40	515	515
LOC541471	0.550092	4.54163e-42	2.50077e-40	515	515
GPS1	0.54984	5.03223e-42	2.7633e-40	515	515
C7orf68	0.549279	6.31868e-42	3.46021e-40	515	515
C7orf47	0.549018	7.0227e-42	3.83524e-40	515	515
NDUFS6	0.548749	7.82945e-42	4.26417e-40	515	515
PL-5283	0.548522	8.58317e-42	4.66197e-40	515	515
NUP85	0.548504	8.64641e-42	4.68359e-40	515	515
ASH1L	-0.548391	9.04982e-42	4.88886e-40	515	515
SF3B5	0.548313	9.33981e-42	5.03192e-40	515	515
C5orf53	-0.548103	1.01648e-41	5.46169e-40	515	515
MCM6	0.548056	1.03606e-41	5.55194e-40	515	515
CCDC59	0.548039	1.04338e-41	5.57621e-40	515	515
TCEB1	0.547882	1.11134e-41	5.91019e-40	515	515
FOXM1	0.547881	1.11178e-41	5.91019e-40	515	515
PFDN4	0.547729	1.18207e-41	6.26715e-40	515	515
MPHOSPH8	-0.547467	1.31389e-41	6.94761e-40	515	515
NXT1	0.547353	1.3757e-41	7.25525e-40	515	515
ESCO2	0.547323	1.39209e-41	7.3224e-40	515	515
POLR2G	0.547028	1.56811e-41	8.22661e-40	515	515
PGP	0.547011	1.57831e-41	8.25845e-40	515	515
PSMC3IP	0.546945	1.62106e-41	8.45996e-40	515	515
TAF1	-0.546769	1.73997e-41	9.05693e-40	515	515
CDC25A	0.546679	1.80402e-41	9.3659e-40	515	515
RPA3	0.546419	2.00258e-41	1.03698e-39	515	515
SIVA1	0.546103	2.27339e-41	1.17217e-39	515	515
SAP30L	-0.546101	2.27538e-41	1.17217e-39	515	515
PTTG1	0.546017	2.35315e-41	1.20912e-39	515	515
CKAP2L	0.545104	3.39075e-41	1.7378e-39	515	515
PPIA	0.544963	3.58822e-41	1.8343e-39	515	515
IQSEC1	-0.544876	3.71437e-41	1.89395e-39	515	515
ITGA9	-0.544837	3.77331e-41	1.91911e-39	515	515
CCT4	0.544701	3.98328e-41	2.02069e-39	515	515
EIF2C4	-0.544695	3.99327e-41	2.02069e-39	515	515
COPS6	0.544607	4.13585e-41	2.08756e-39	515	515
UBE2M	0.544108	5.04558e-41	2.54033e-39	515	515
NFATC3	-0.543958	5.35668e-41	2.69018e-39	515	515
ANKHD1-EIF4EBP3	-0.543495	6.44026e-41	3.22627e-39	515	515
C17orf53	0.543436	6.59245e-41	3.29425e-39	515	515
PSMC4	0.543138	7.42122e-41	3.69914e-39	515	515
KIAA1671	-0.54291	8.12404e-41	4.03939e-39	515	515
TIMM17B	0.542548	9.37922e-41	4.65191e-39	515	515
SPAG5	0.542501	9.55443e-41	4.72708e-39	515	515
C3orf26	0.542449	9.75381e-41	4.8138e-39	515	515
ARHGAP31	-0.542134	1.10481e-40	5.43916e-39	515	515
DLC1	-0.541857	1.23284e-40	6.05453e-39	515	515
KIAA1524	0.541478	1.43201e-40	7.01547e-39	515	515
AHNAK	-0.541367	1.49599e-40	7.31097e-39	515	515
CHCHD2	0.541066	1.68424e-40	8.21088e-39	515	515
TIMM10	0.540941	1.76961e-40	8.60607e-39	515	515
ANKFY1	-0.540772	1.89114e-40	9.17476e-39	515	515
KIF13A	-0.540711	1.93728e-40	9.37589e-39	515	515
KDM3B	-0.540528	2.08184e-40	1.00512e-38	515	515
PHF5A	0.540351	2.23199e-40	1.07501e-38	515	515
SVEP1	-0.540136	2.42979e-40	1.16747e-38	515	515
NDUFS8	0.540088	2.47514e-40	1.18641e-38	515	515
MRPL38	0.539407	3.23389e-40	1.54639e-38	515	515
AFF4	-0.539204	3.50172e-40	1.67046e-38	515	515
TMEM223	0.539074	3.6856e-40	1.754e-38	515	515
EBNA1BP2	0.53904	3.73431e-40	1.77296e-38	515	515
DSN1	0.539032	3.74623e-40	1.7744e-38	515	515
GGH	0.538927	3.90378e-40	1.84465e-38	515	515
ADCY9	-0.538798	4.10528e-40	1.93529e-38	515	515
FAM13B	-0.538264	5.05783e-40	2.37873e-38	515	515
GAPDH	0.538081	5.43347e-40	2.54939e-38	515	515
REPS2	-0.537965	5.68565e-40	2.66147e-38	515	515
HTRA2	0.537866	5.9083e-40	2.75923e-38	515	515
PGR	-0.537717	6.2637e-40	2.91839e-38	515	515
TMSB10	0.537668	6.3825e-40	2.96682e-38	515	515
TYMS	0.537619	6.50555e-40	3.017e-38	515	515
GOLGA4	-0.537482	6.86262e-40	3.17523e-38	515	515
ZNF593	0.537282	7.41825e-40	3.42439e-38	515	515
NDUFA12	0.537165	7.76511e-40	3.57624e-38	515	515
CACYBP	0.53713	7.87095e-40	3.61666e-38	515	515
FLAD1	0.537102	7.95704e-40	3.64783e-38	515	515
KIAA2026	-0.536994	8.30015e-40	3.78952e-38	515	515
NFAT5	-0.536992	8.30403e-40	3.78952e-38	515	515
EXOSC4	0.536673	9.403e-40	4.28125e-38	515	515
NHSL2	-0.536473	1.01605e-39	4.61562e-38	515	515
KIDINS220	-0.536057	1.19394e-39	5.41145e-38	515	515
SNRPA	0.535719	1.36099e-39	6.15463e-38	515	515
PSMA5	0.535618	1.41547e-39	6.38654e-38	515	515
MRPL36	0.53536	1.56422e-39	7.04182e-38	515	515
YDJC	0.535117	1.71792e-39	7.71637e-38	515	515
C7orf11	0.534972	1.81717e-39	8.14386e-38	515	515
KIF4A	0.534919	1.85514e-39	8.29542e-38	515	515
MGC72080	0.534883	1.88074e-39	8.3895e-38	515	515
ITGA8	-0.534878	1.88457e-39	8.3895e-38	515	512
THOP1	0.534797	1.94418e-39	8.63564e-38	515	515
NDUFB7	0.534736	1.99086e-39	8.82336e-38	515	515
MRPS24	0.534582	2.11254e-39	9.3419e-38	515	515
KIF20A	0.533372	3.36602e-39	1.48521e-37	515	515
ATP6V1F	0.533323	3.42955e-39	1.50991e-37	515	515
C5orf34	0.533044	3.81808e-39	1.67727e-37	515	515
NDUFB9	0.532822	4.15743e-39	1.81868e-37	515	515
C1orf31	0.532822	4.15818e-39	1.81868e-37	515	515
C8orf76	0.532509	4.68741e-39	2.04568e-37	515	515
ACTL6A	0.532432	4.82708e-39	2.10204e-37	515	515
SLIT2	-0.532156	5.36659e-39	2.3319e-37	515	515
GTF3A	0.531931	5.84924e-39	2.53611e-37	515	515
FANCI	0.531585	6.67492e-39	2.88784e-37	515	515
MYST4	-0.531283	7.49099e-39	3.23391e-37	515	515
VRK1	0.530714	9.30674e-39	4.00912e-37	515	515
PSMC3	0.530677	9.43878e-39	4.05324e-37	515	515
SUV39H2	0.530674	9.44971e-39	4.05324e-37	515	515
POLR2F	0.530373	1.05957e-38	4.53503e-37	515	515
SETD2	-0.530363	1.06374e-38	4.54318e-37	515	515
ZNHIT1	0.530238	1.11522e-38	4.75287e-37	515	515
RASSF5	-0.529988	1.22649e-38	5.21598e-37	515	515
CENPO	0.529899	1.26866e-38	5.38385e-37	515	515
EZH1	-0.529757	1.339e-38	5.67034e-37	515	515
FRY	-0.52975	1.34245e-38	5.67292e-37	515	515
HIST2H2AC	0.529081	1.73001e-38	7.29525e-37	515	512
MAGOHB	0.528896	1.8562e-38	7.81091e-37	515	515
METTL2A	0.528498	2.15776e-38	9.06078e-37	515	515
ZNHIT3	0.528304	2.32129e-38	9.72703e-37	515	515
SUMO1	0.52819	2.42331e-38	1.01333e-36	515	515
FOXO3	-0.528127	2.482e-38	1.0357e-36	515	515
ZFP106	-0.528004	2.6001e-38	1.08273e-36	515	515
CHD2	-0.527932	2.67168e-38	1.11022e-36	515	515
POMP	0.52758	3.05083e-38	1.26515e-36	515	515
COX7A2	0.527435	3.22258e-38	1.3336e-36	515	515
ATF7	-0.527394	3.2722e-38	1.35134e-36	515	515
GOLGB1	-0.527208	3.5102e-38	1.44664e-36	515	515
PTCH1	-0.527124	3.62291e-38	1.49001e-36	515	515
MAMDC2	-0.526977	3.82864e-38	1.57139e-36	515	514
SUV39H1	0.526184	5.15642e-38	2.11202e-36	515	515
RFC5	0.52605	5.42297e-38	2.21665e-36	515	515
WDR74	0.526042	5.43883e-38	2.2186e-36	515	515
VPS29	0.525942	5.64669e-38	2.2987e-36	515	515
PSMB7	0.525907	5.7211e-38	2.32425e-36	515	515
NOSIP	0.525882	5.77595e-38	2.34037e-36	515	515
COX6B1	0.525878	5.78419e-38	2.34037e-36	515	515
MRPL2	0.525734	6.10399e-38	2.46478e-36	515	515
CHEK1	0.525145	7.61151e-38	3.06732e-36	515	515
PARL	0.525129	7.65485e-38	3.07857e-36	515	515
RNF7	0.524745	8.83809e-38	3.5473e-36	515	515
HSD17B10	0.524608	9.30202e-38	3.72603e-36	515	515
ANKRD39	0.524546	9.51703e-38	3.80453e-36	515	515
SETX	-0.524507	9.65929e-38	3.85369e-36	515	515
PCDHGB7	-0.524258	1.05969e-37	4.21935e-36	515	515
CELF2	-0.524182	1.09036e-37	4.33284e-36	515	515
DPY30	0.524012	1.16168e-37	4.60706e-36	515	515
IL6ST	-0.523884	1.21812e-37	4.82133e-36	515	515
DCUN1D5	0.523683	1.31261e-37	5.18507e-36	515	515
UQCRH	0.523072	1.64755e-37	6.4953e-36	515	515
EXOSC2	0.523061	1.65456e-37	6.51009e-36	515	515
CYCS	0.522917	1.74487e-37	6.85195e-36	515	515
ADSL	0.522868	1.77742e-37	6.96607e-36	515	515
DCTPP1	0.522836	1.79854e-37	7.03505e-36	515	515
C17orf42	0.522776	1.83896e-37	7.17337e-36	515	515
ADAMTSL3	-0.522773	1.84107e-37	7.17337e-36	515	515
TIMM8A	0.522742	1.86251e-37	7.24278e-36	515	515
MTMR10	-0.522699	1.89205e-37	7.34337e-36	515	515
MRPL9	0.522591	1.9692e-37	7.62798e-36	515	515
PRDM2	-0.522482	2.05053e-37	7.92765e-36	515	515
CREBBP	-0.522212	2.26658e-37	8.74603e-36	515	515
NR3C2	-0.522134	2.3326e-37	8.98343e-36	515	515
FNIP2	-0.521863	2.57909e-37	9.91361e-36	515	515
PPP1R12B	-0.521722	2.71617e-37	1.04205e-35	515	515
CTDSPL	-0.521611	2.8304e-37	1.0838e-35	515	515
KIF22	0.521481	2.97015e-37	1.13513e-35	515	515
MEMO1	0.521026	3.51202e-37	1.33966e-35	515	515
FAM119A	0.5209	3.68015e-37	1.40112e-35	515	515
NUTF2	0.519956	5.20769e-37	1.97892e-35	515	515
SHFM1	0.519811	5.49328e-37	2.08348e-35	515	515
CCNE2	0.519782	5.553e-37	2.10215e-35	515	515
PTMA	0.519714	5.69187e-37	2.15064e-35	515	515
PTGES2	0.519563	6.0171e-37	2.26924e-35	515	515
C14orf153	0.519279	6.6773e-37	2.51348e-35	515	515
NIPAL3	-0.519136	7.03618e-37	2.64359e-35	515	515
PDZD2	-0.519088	7.16121e-37	2.68552e-35	515	515
ROBO2	-0.519011	7.36625e-37	2.75724e-35	515	513
PARD3B	-0.51843	9.11078e-37	3.40385e-35	515	515
MAP3K3	-0.518306	9.53375e-37	3.55524e-35	515	515
NDUFB4	0.517574	1.24552e-36	4.63603e-35	515	515
MAML2	-0.517255	1.39924e-36	5.19851e-35	515	515
FEN1	0.517239	1.40735e-36	5.21896e-35	515	515
CACNA1C	-0.517101	1.47966e-36	5.47693e-35	515	515
TTC28	-0.517072	1.49531e-36	5.52463e-35	515	515
NEDD8	0.517	1.53512e-36	5.66125e-35	515	515
ALKBH2	0.516978	1.54739e-36	5.69598e-35	515	515
GPRASP1	-0.516425	1.89205e-36	6.95189e-35	515	515
ESPL1	0.516378	1.92456e-36	7.05837e-35	515	515
CYLD	-0.516167	2.07786e-36	7.60665e-35	515	515
C20orf20	0.516004	2.20422e-36	8.05447e-35	515	515
HIPK1	-0.515967	2.23418e-36	8.14906e-35	515	515
GCC2	-0.515749	2.41755e-36	8.80182e-35	515	515
MCRS1	0.515593	2.55881e-36	9.29918e-35	515	515
SF3B14	0.515575	2.57521e-36	9.34178e-35	515	515
PCNX	-0.515518	2.62885e-36	9.51909e-35	515	515
PTS	0.515498	2.64814e-36	9.57162e-35	515	515
ITGB1BP1	0.515297	2.84727e-36	1.02728e-34	515	515
ADAMTS8	-0.514816	3.38842e-36	1.22032e-34	515	514
C14orf2	0.514481	3.82446e-36	1.37488e-34	515	515
ANKRD12	-0.514388	3.95416e-36	1.41896e-34	515	515
TOP2A	0.514282	4.10835e-36	1.47164e-34	515	515
POLR2I	0.513943	4.64297e-36	1.66017e-34	515	515
KAT2B	-0.513516	5.41474e-36	1.93268e-34	515	515
KANK2	-0.513198	6.07084e-36	2.16299e-34	515	515
FAM58A	0.513136	6.20627e-36	2.20731e-34	515	515
SLC25A10	0.513081	6.33135e-36	2.2478e-34	515	515
C7	-0.512441	7.96494e-36	2.82275e-34	515	515
C12orf44	0.512364	8.18691e-36	2.89628e-34	515	515
LOC100130932	0.512148	8.84544e-36	3.12372e-34	515	515
DYNC2H1	-0.512096	9.01372e-36	3.17754e-34	515	515
CPSF4	0.512049	9.16713e-36	3.22593e-34	515	515
ERCC6L	0.511819	9.95292e-36	3.49629e-34	515	515
RAPGEF5	-0.51151	1.11141e-35	3.89735e-34	515	515
TMEM206	0.511442	1.13883e-35	3.98649e-34	515	515
ANAPC7	0.51125	1.21949e-35	4.26141e-34	515	515
KIAA0247	-0.511227	1.22968e-35	4.2895e-34	515	515
TMEM14B	0.511083	1.29437e-35	4.50731e-34	515	515
ERH	0.510942	1.3614e-35	4.73246e-34	515	515
TBC1D7	0.510825	1.41921e-35	4.92485e-34	515	515
GPN1	0.510585	1.54574e-35	5.35463e-34	515	515
MRPL48	0.510569	1.55473e-35	5.37647e-34	515	515
MCM2	0.510554	1.56305e-35	5.3959e-34	515	515
SSNA1	0.510355	1.67816e-35	5.78329e-34	515	515
ATP6V0B	0.510337	1.6886e-35	5.80925e-34	515	515
DSTYK	-0.5099	1.9726e-35	6.77464e-34	515	515
RFC3	0.509796	2.04662e-35	7.01678e-34	515	515
CDCA2	0.509757	2.07583e-35	7.10473e-34	515	515
PRIM1	0.509746	2.08368e-35	7.11942e-34	515	515
PSMG1	0.509707	2.11257e-35	7.20582e-34	515	515
MLL	-0.509618	2.18054e-35	7.42498e-34	515	515
PDCD2L	0.509257	2.47821e-35	8.42423e-34	515	515
VWF	-0.509176	2.55076e-35	8.65612e-34	515	515
RDM1	0.509084	2.63567e-35	8.92911e-34	515	501
RAC3	0.509074	2.64476e-35	8.94476e-34	515	515
SNED1	-0.509015	2.70083e-35	9.11895e-34	515	515
ATP1B2	-0.50891	2.80271e-35	9.44697e-34	515	515
RBMS2	-0.508792	2.92291e-35	9.83555e-34	515	515
LRRC42	0.508565	3.16678e-35	1.06382e-33	515	515
CDKL5	-0.508423	3.33047e-35	1.11694e-33	515	513
C9orf100	0.508393	3.36599e-35	1.12696e-33	515	515
C7orf59	0.508383	3.37794e-35	1.12907e-33	515	515
ZNF609	-0.507872	4.04644e-35	1.34745e-33	515	515
AHCY	0.50787	4.04825e-35	1.34745e-33	515	515
C11orf48	0.507868	4.05151e-35	1.34745e-33	515	515
EPB41L4A	-0.507728	4.25771e-35	1.41367e-33	515	515
NDUFAB1	0.507586	4.47643e-35	1.48383e-33	515	515
HLF	-0.507578	4.48896e-35	1.48552e-33	515	515
KIF15	0.507408	4.76538e-35	1.57439e-33	515	515
USP54	-0.507363	4.8424e-35	1.59719e-33	515	515
C1orf212	0.507326	4.9052e-35	1.61524e-33	515	515
THAP4	0.507316	4.9223e-35	1.61821e-33	515	515
USP39	0.507159	5.20302e-35	1.70769e-33	515	515
CCNE1	0.50706	5.38673e-35	1.76508e-33	515	515
MLL5	-0.50703	5.4451e-35	1.78129e-33	515	515
HN1	0.506888	5.72276e-35	1.86906e-33	515	515
TBC1D5	-0.506862	5.77696e-35	1.88369e-33	515	515
FBXO5	0.506794	5.9169e-35	1.92617e-33	515	515
SCN4B	-0.506644	6.23731e-35	2.02718e-33	515	515
HAUS1	0.506468	6.63408e-35	2.15263e-33	515	515
POLA2	0.506164	7.38105e-35	2.39112e-33	515	515
ZC3H15	0.505489	9.35266e-35	3.02494e-33	515	515
RPL39L	0.505434	9.53578e-35	3.07918e-33	515	515
MRPL42	0.505319	9.92632e-35	3.20012e-33	515	515
FAM72A	0.505276	1.00785e-34	3.24395e-33	515	513
MRPS30	0.505032	1.0976e-34	3.52715e-33	515	515
PTRH2	0.504983	1.11659e-34	3.58241e-33	515	515
TNRC6B	-0.504927	1.13879e-34	3.64778e-33	515	515
USP47	-0.504869	1.16212e-34	3.71654e-33	515	515
AOC3	-0.504827	1.1793e-34	3.76548e-33	515	515
GNAQ	-0.504789	1.19509e-34	3.8098e-33	515	515
RALGAPA2	-0.504735	1.21768e-34	3.87563e-33	515	515
CDC34	0.504691	1.23657e-34	3.92483e-33	515	515
COPE	0.50469	1.23706e-34	3.92483e-33	515	515
CALCOCO1	-0.504374	1.38132e-34	4.37557e-33	515	515
STK25	0.504253	1.44058e-34	4.55462e-33	515	515
NOP10	0.50425	1.4424e-34	4.55462e-33	515	515
SPTLC2	-0.504179	1.47825e-34	4.66044e-33	515	515
HNRNPC	0.504116	1.5114e-34	4.75746e-33	515	515
HMGA1	0.50408	1.53054e-34	4.81014e-33	515	515
PUS1	0.50398	1.58485e-34	4.97298e-33	515	515
CTU2	0.503886	1.63719e-34	5.12917e-33	515	515
PRG4	-0.503025	2.20919e-34	6.91038e-33	515	515
ZNF264	-0.502982	2.24296e-34	7.00503e-33	515	515
RPE	0.502889	2.3165e-34	7.22343e-33	515	515
MRPS23	0.502838	2.35782e-34	7.34083e-33	515	515
EZH2	0.502563	2.59359e-34	8.0623e-33	515	515
UFD1L	0.502555	2.60125e-34	8.07356e-33	515	515
C12orf73	0.50239	2.75438e-34	8.53558e-33	515	515
DRG1	0.502313	2.82877e-34	8.75255e-33	515	515
ACN9	0.502178	2.96448e-34	9.15827e-33	515	515
TBCB	0.502068	3.07872e-34	9.49653e-33	515	515
ACP1	0.5017	3.4969e-34	1.07698e-32	515	515
TRIAP1	0.501678	3.52458e-34	1.08384e-32	515	515
ABCA8	-0.501673	3.53049e-34	1.08398e-32	515	513
RAI2	-0.501569	3.6601e-34	1.12206e-32	515	515
MLL3	-0.501348	3.94938e-34	1.20888e-32	515	515
GLRX3	0.501199	4.15823e-34	1.27087e-32	515	515
CENPP	0.501163	4.2108e-34	1.28497e-32	515	515
C18orf56	0.501081	4.33127e-34	1.31972e-32	515	515
UQCRHL	0.500879	4.64469e-34	1.41306e-32	515	515
C21orf70	0.500867	4.66351e-34	1.41663e-32	515	515
VPS25	0.500579	5.15111e-34	1.56237e-32	515	515
PDE6D	0.500443	5.39739e-34	1.63459e-32	515	515
USMG5	0.500356	5.56089e-34	1.68156e-32	515	515
C21orf45	0.500285	5.70029e-34	1.72111e-32	515	515
SMUG1	0.500173	5.92371e-34	1.78587e-32	515	515
PRKCE	-0.499742	6.87091e-34	2.06831e-32	515	515
PSMD8	0.499733	6.89113e-34	2.07128e-32	515	515
RPS7	0.499521	7.41085e-34	2.22415e-32	515	515
ARID5B	-0.499477	7.52464e-34	2.25491e-32	515	515
NOP16	0.499304	7.98452e-34	2.38914e-32	515	515
C11orf82	0.499113	8.52543e-34	2.54718e-32	515	515
NEK9	-0.499096	8.57528e-34	2.55825e-32	515	515
C11orf31	0.499012	8.82712e-34	2.62946e-32	515	515
NR2C2	-0.498953	9.0053e-34	2.67854e-32	515	515
SYNPO	-0.498856	9.3118e-34	2.76559e-32	515	515
MKI67IP	0.498782	9.54931e-34	2.83192e-32	515	515
BOD1L	-0.498535	1.03913e-33	3.07707e-32	515	515
PSMA2	0.498517	1.04563e-33	3.09172e-32	515	515
C14orf80	0.498322	1.11786e-33	3.30042e-32	515	515
PSMA4	0.498272	1.13702e-33	3.35204e-32	515	515
NBEAL1	-0.49819	1.16949e-33	3.44269e-32	515	515
RPS6KB2	0.498165	1.17939e-33	3.46672e-32	515	515
PHC3	-0.498011	1.2432e-33	3.64891e-32	515	515
COMTD1	0.497708	1.37892e-33	4.04133e-32	515	515
GINS4	0.497693	1.3861e-33	4.05642e-32	515	515
TNXB	-0.497523	1.46853e-33	4.29082e-32	515	515
MFSD2B	0.497519	1.47049e-33	4.29082e-32	515	515
C19orf53	0.497396	1.53371e-33	4.46876e-32	515	515
ATG2B	-0.497353	1.55634e-33	4.5281e-32	515	515
SKI	-0.497141	1.67308e-33	4.86068e-32	515	515
TTBK2	-0.497088	1.70334e-33	4.94141e-32	515	515
C17orf103	-0.496902	1.81468e-33	5.2568e-32	515	515
ARHGAP6	-0.496789	1.88626e-33	5.45624e-32	515	515
CENPI	0.496592	2.01675e-33	5.82526e-32	515	515
MAGOH	0.496563	2.03698e-33	5.87519e-32	515	515
ITIH5	-0.49645	2.11686e-33	6.0968e-32	515	515
SCAPER	-0.49625	2.26539e-33	6.51519e-32	515	515
C17orf75	0.496107	2.37787e-33	6.82885e-32	515	515
PDPR	-0.496101	2.38294e-33	6.83359e-32	515	515
PUF60	0.496078	2.40187e-33	6.87802e-32	515	515
ATP5G1	0.496066	2.41174e-33	6.89639e-32	515	515
SECISBP2L	-0.496008	2.45987e-33	7.02399e-32	515	515
ARHGEF17	-0.495651	2.77592e-33	7.91512e-32	515	515
NT5C3L	0.495517	2.90566e-33	8.27328e-32	515	515
TXNDC9	0.495373	3.0501e-33	8.67216e-32	515	515
C17orf89	0.495119	3.3241e-33	9.43781e-32	515	515
PLK4	0.494959	3.50922e-33	9.94925e-32	515	515
NIT2	0.49488	3.60385e-33	1.02031e-31	515	515
ZNF366	-0.494863	3.62468e-33	1.02476e-31	515	514
MRPL28	0.494735	3.78546e-33	1.0687e-31	515	515
PSMD13	0.49456	4.0162e-33	1.13224e-31	515	515
C19orf40	0.494547	4.03385e-33	1.13561e-31	515	515
COL4A3BP	-0.494499	4.0999e-33	1.15259e-31	515	515
CTSL2	0.494436	4.18785e-33	1.17566e-31	515	515
ZFAND2A	0.494182	4.56327e-33	1.27925e-31	515	515
HPRT1	0.494143	4.62377e-33	1.2944e-31	515	515
PTPN13	-0.494107	4.68052e-33	1.30845e-31	515	515
C2orf7	0.494092	4.70421e-33	1.31324e-31	515	515
ANKRD44	-0.493965	4.90918e-33	1.36854e-31	515	515
MFAP4	-0.493936	4.95711e-33	1.37998e-31	515	515
CTSO	-0.493718	5.33634e-33	1.48349e-31	515	515
XRCC3	0.493687	5.39074e-33	1.49653e-31	515	515
SARNP	0.493555	5.63627e-33	1.56252e-31	515	515
BRI3BP	0.493255	6.23562e-33	1.72628e-31	515	515
LOC148696	-0.493212	6.32593e-33	1.74878e-31	515	445
TIMM13	0.493208	6.33439e-33	1.74878e-31	515	515
GALK1	0.493048	6.68418e-33	1.8428e-31	515	515
SLC12A6	-0.493033	6.71975e-33	1.85006e-31	515	515
FBXW11	-0.492908	7.00793e-33	1.92675e-31	515	515
LOC399815	0.49283	7.19267e-33	1.97482e-31	515	509
ZFYVE20	-0.492659	7.61796e-33	2.08872e-31	515	515
CPEB4	-0.492447	8.1808e-33	2.23927e-31	515	515
KIF11	0.492444	8.18943e-33	2.23927e-31	515	515
ZWILCH	0.492294	8.60994e-33	2.35103e-31	515	515
HIVEP1	-0.492199	8.8904e-33	2.4243e-31	515	515
ATP5H	0.492149	9.03883e-33	2.46142e-31	515	515
ADARB1	-0.491852	9.98634e-33	2.71574e-31	515	515
TACC1	-0.491695	1.05239e-32	2.85804e-31	515	515
CDC123	0.491655	1.0665e-32	2.89244e-31	515	515
SFRS7	0.491635	1.07385e-32	2.90843e-31	515	515
UNG	0.491624	1.07771e-32	2.91492e-31	515	515
PSMB1	0.491462	1.13768e-32	3.07296e-31	515	515
NDUFB8	0.491456	1.13997e-32	3.075e-31	515	515
TRUB2	0.491358	1.17802e-32	3.17336e-31	515	515
MS4A2	-0.491352	1.18043e-32	3.17556e-31	515	513
IQGAP1	-0.491327	1.19042e-32	3.19813e-31	515	515
EP300	-0.491145	1.26509e-32	3.39417e-31	515	515
TBX4	-0.49113	1.27109e-32	3.40571e-31	515	515
COLEC12	-0.49105	1.30592e-32	3.49434e-31	515	515
CHCHD1	0.49103	1.31433e-32	3.51215e-31	515	515
RPP30	0.490968	1.3418e-32	3.58077e-31	515	515
PLXNA2	-0.490931	1.35877e-32	3.6212e-31	515	515
TMEM173	-0.490912	1.36746e-32	3.63951e-31	515	515
ATP1A2	-0.490889	1.37791e-32	3.65914e-31	515	506
UBE2N	0.490888	1.37849e-32	3.65914e-31	515	515
CHCHD3	0.490825	1.40748e-32	3.73112e-31	515	515
ILF2	0.490761	1.43784e-32	3.80657e-31	515	515
FAM162A	0.490488	1.57477e-32	4.16355e-31	515	515
ARHGAP24	-0.490432	1.60461e-32	4.23685e-31	515	515
BBS1	-0.490185	1.74212e-32	4.59385e-31	515	515
PPIL1	0.490096	1.79454e-32	4.72587e-31	515	515
MADD	-0.490073	1.80869e-32	4.75686e-31	515	515
ZNF490	-0.489956	1.88005e-32	4.93805e-31	515	515
CHRDL1	-0.489827	1.96256e-32	5.148e-31	515	514
F12	0.489595	2.11983e-32	5.55134e-31	515	515
ZCCHC14	-0.489593	2.12189e-32	5.55134e-31	515	515
TOMM22	0.489468	2.21136e-32	5.77786e-31	515	515
AIMP2	0.48932	2.32271e-32	6.06088e-31	515	515
KIAA0319L	-0.489311	2.33021e-32	6.07251e-31	515	515
NDUFS3	0.488961	2.61717e-32	6.81146e-31	515	515
HAUS7	0.488838	2.72604e-32	7.08557e-31	515	515
KIF18A	0.488689	2.86367e-32	7.43363e-31	515	515
TRMT112	0.488617	2.93333e-32	7.60458e-31	515	515
NDUFB5	0.488612	2.93815e-32	7.60722e-31	515	515
MRPS16	0.488583	2.96655e-32	7.6708e-31	515	515
CPEB3	-0.488578	2.97145e-32	7.67357e-31	515	515
CPSF3	0.488554	2.99482e-32	7.72393e-31	515	515
RPP40	0.488492	3.05652e-32	7.87289e-31	515	515
ITGB3BP	0.488262	3.2984e-32	8.485e-31	515	515
SLBP	0.488257	3.30382e-32	8.48803e-31	515	515
BYSL	0.48817	3.40118e-32	8.72694e-31	515	515
C20orf194	-0.488071	3.51439e-32	9.00585e-31	515	515
C6orf115	0.487993	3.60563e-32	9.22784e-31	515	515
INMT	-0.487971	3.63222e-32	9.284e-31	515	515
BRMS1	0.487917	3.69789e-32	9.43978e-31	515	515
ZZEF1	-0.487885	3.73686e-32	9.52709e-31	515	515
KCND3	-0.487851	3.77879e-32	9.62172e-31	515	496
C6orf125	0.487746	3.91185e-32	9.94784e-31	515	515
PFDN6	0.487684	3.99375e-32	1.01432e-30	515	515
MRPL3	0.487569	4.14805e-32	1.05217e-30	515	515
TBC1D2B	-0.487468	4.28841e-32	1.08597e-30	515	515
HIP1	-0.487465	4.29215e-32	1.08597e-30	515	515
UTP6	0.487003	4.99883e-32	1.26317e-30	515	515
LOC100129550	-0.486847	5.26367e-32	1.32841e-30	515	515
MDH1	0.486835	5.28297e-32	1.33151e-30	515	515
ABI3BP	-0.486832	5.28925e-32	1.33151e-30	515	515
FOXO3B	-0.486595	5.71779e-32	1.43757e-30	515	515
CCT3	0.486346	6.20577e-32	1.5583e-30	515	515
DUS4L	0.486261	6.38142e-32	1.6004e-30	515	515
CEP120	-0.485803	7.41876e-32	1.85822e-30	515	515
GALNT10	-0.485739	7.57515e-32	1.89502e-30	515	515
DISP1	-0.485725	7.61019e-32	1.90141e-30	515	515
PMS2L1	0.485716	7.63245e-32	1.90459e-30	515	515
GINS3	0.485626	7.8614e-32	1.95927e-30	515	515
HSD17B4	-0.485492	8.21429e-32	2.04467e-30	515	515
GAB1	-0.485402	8.46113e-32	2.1035e-30	515	515
WWP2	-0.4852	9.04029e-32	2.24469e-30	515	515
DONSON	0.485149	9.19097e-32	2.27834e-30	515	515
SORBS1	-0.485147	9.19864e-32	2.27834e-30	515	515
RPS6KA2	-0.484913	9.92954e-32	2.45633e-30	515	515
PDZD11	0.48488	1.00383e-31	2.48016e-30	515	515
SNRK	-0.484873	1.00631e-31	2.48322e-30	515	515
ADRM1	0.484842	1.01629e-31	2.50475e-30	515	515
COX7A2L	0.484719	1.05825e-31	2.60497e-30	515	515
SCN2B	-0.484626	1.09078e-31	2.68174e-30	515	503
FAM83D	0.484336	1.19913e-31	2.94449e-30	515	515
WDR75	0.484274	1.22398e-31	3.00182e-30	515	515
CASS4	-0.484186	1.25965e-31	3.08553e-30	515	515
SPARCL1	-0.484173	1.26465e-31	3.09399e-30	515	515
HSPBP1	0.484143	1.27718e-31	3.12083e-30	515	515
SPEN	-0.48411	1.29096e-31	3.15063e-30	515	515
RPL35	0.48393	1.36939e-31	3.33585e-30	515	515
ZBTB43	-0.483928	1.37019e-31	3.33585e-30	515	515
CACNA2D2	-0.483896	1.38436e-31	3.36626e-30	515	515
CHEK2	0.483874	1.3946e-31	3.38703e-30	515	515
SNRPE	0.483789	1.43367e-31	3.47769e-30	515	515
NCRNA00116	0.483776	1.43992e-31	3.48861e-30	515	515
MYH10	-0.48372	1.46643e-31	3.54855e-30	515	515
NDUFB2	0.483659	1.49588e-31	3.61544e-30	515	515
RAB11FIP2	-0.483625	1.51247e-31	3.65111e-30	515	515
COX7B	0.483486	1.58243e-31	3.8154e-30	515	515
PLEKHM3	-0.483416	1.61877e-31	3.89831e-30	515	515
RHEB	0.483383	1.63643e-31	3.93611e-30	515	515
HNRNPL	0.483275	1.69512e-31	4.07235e-30	515	515
SPG11	-0.483144	1.76895e-31	4.24464e-30	515	515
COX4NB	0.483	1.85362e-31	4.44246e-30	515	515
RPP21	0.482978	1.86708e-31	4.46936e-30	515	515
COMMD4	0.482856	1.94269e-31	4.6448e-30	515	515
COPS7B	0.482439	2.22406e-31	5.31116e-30	515	515
MYOCD	-0.482328	2.30606e-31	5.50043e-30	515	503
YIF1A	0.4822	2.40342e-31	5.7258e-30	515	515
ARPC1A	0.482042	2.53024e-31	6.02077e-30	515	515
TEF	-0.481787	2.7479e-31	6.53091e-30	515	515
ZCCHC24	-0.481761	2.77078e-31	6.57747e-30	515	515
MEF2A	-0.481529	2.98756e-31	7.08367e-30	515	515
NBPF10	-0.481474	3.04083e-31	7.20144e-30	515	515
SFRS3	0.481313	3.20353e-31	7.57777e-30	515	515
UQCR11	0.481124	3.40581e-31	8.04673e-30	515	515
UBL5	0.480797	3.78499e-31	8.93204e-30	515	515
ERCC5	-0.480697	3.90926e-31	9.21442e-30	515	515
SPATA18	-0.480673	3.93953e-31	9.27482e-30	515	515
PJA2	-0.480569	4.07431e-31	9.58086e-30	515	515
COQ5	0.480471	4.20516e-31	9.87693e-30	515	515
BUB3	0.48028	4.47134e-31	1.04898e-29	515	515
FAM24B	0.480272	4.48299e-31	1.05048e-29	515	515
C19orf47	0.480259	4.50222e-31	1.05375e-29	515	515
C6orf153	0.48024	4.53024e-31	1.05907e-29	515	515
GRIA1	-0.480165	4.64007e-31	1.08348e-29	515	482
TIPIN	0.480108	4.72613e-31	1.10229e-29	515	515
SDHB	0.480065	4.79283e-31	1.11654e-29	515	515
UQCRC1	0.480059	4.80229e-31	1.11744e-29	515	515
DCI	0.480024	4.8557e-31	1.12855e-29	515	515
TCF21	-0.479949	4.9743e-31	1.15478e-29	515	514
PUSL1	0.479934	4.9982e-31	1.15783e-29	515	515
HAUS8	0.479934	4.99903e-31	1.15783e-29	515	515
MAP3K1	-0.479689	5.40943e-31	1.25143e-29	515	515
WDYHV1	0.479642	5.49115e-31	1.26887e-29	515	515
ZMYND19	0.479582	5.59832e-31	1.29214e-29	515	515
HSPD1	0.479575	5.61137e-31	1.29366e-29	515	515
COMMD5	0.479251	6.22598e-31	1.4337e-29	515	515
SERINC5	-0.479198	6.3328e-31	1.45662e-29	515	515
TMEM147	0.479111	6.51393e-31	1.49656e-29	515	515
SNX25	-0.479007	6.73407e-31	1.54536e-29	515	515
NDUFC2	0.478937	6.88678e-31	1.57738e-29	515	515
PFN2	0.478936	6.88941e-31	1.57738e-29	515	515
VAMP2	-0.478836	7.11498e-31	1.62717e-29	515	515
ARPC3	0.478682	7.47485e-31	1.70751e-29	515	515
HERC3	-0.478657	7.53451e-31	1.71917e-29	515	515
FAM38B	-0.478613	7.64029e-31	1.74133e-29	515	515
TXNIP	-0.478556	7.7821e-31	1.77162e-29	515	515
C1orf122	0.478541	7.81947e-31	1.77811e-29	515	515
HIPK3	-0.478177	8.78606e-31	1.99563e-29	515	515
GAS7	-0.478074	9.08186e-31	2.06048e-29	515	515
FBL	0.477968	9.39544e-31	2.12921e-29	515	515
UHRF1	0.477763	1.00295e-30	2.27032e-29	515	515
HSPA14	0.477733	1.01258e-30	2.28952e-29	515	515
TRAPPC5	0.47749	1.09447e-30	2.4719e-29	515	515
ADH1B	-0.477357	1.14178e-30	2.57584e-29	515	509
EEF1E1	0.477203	1.19959e-30	2.70321e-29	515	515
PAK1IP1	0.477148	1.22073e-30	2.74775e-29	515	515
MRPS35	0.476845	1.34475e-30	3.02349e-29	515	515
IFRD1	0.476775	1.37497e-30	3.08796e-29	515	515
USP53	-0.476442	1.52856e-30	3.42906e-29	515	515
ANAPC5	0.47635	1.57408e-30	3.52721e-29	515	515
MRPL41	0.476302	1.5985e-30	3.57793e-29	515	515
NOP56	0.47578	1.88702e-30	4.21899e-29	515	515
MYH11	-0.47571	1.92887e-30	4.30773e-29	515	515
JAK1	-0.475635	1.97574e-30	4.40749e-29	515	515
TGFBR3	-0.475595	2.00085e-30	4.45852e-29	515	515
COX17	0.475231	2.24582e-30	4.99883e-29	515	515
PTPN21	-0.475166	2.29231e-30	5.09664e-29	515	515
CNOT6L	-0.475022	2.39964e-30	5.32933e-29	515	515
JMY	-0.474979	2.43202e-30	5.39525e-29	515	515
BCCIP	0.474727	2.63443e-30	5.83781e-29	515	515
ENOPH1	0.474678	2.6758e-30	5.92292e-29	515	515
CISD2	0.474564	2.77368e-30	6.13277e-29	515	515
ANKHD1	-0.474518	2.81449e-30	6.21614e-29	515	515
GPD1L	-0.474381	2.93909e-30	6.48417e-29	515	515
MCC	-0.474242	3.07086e-30	6.76739e-29	515	515
C13orf34	0.474223	3.08949e-30	6.80097e-29	515	515
CBX3	0.473675	3.67303e-30	8.07663e-29	515	515
RORA	-0.473637	3.71663e-30	8.16351e-29	515	515
TENC1	-0.473621	3.73636e-30	8.19784e-29	515	515
PNPT1	0.473249	4.20034e-30	9.20575e-29	515	515
SUMO2	0.473227	4.22925e-30	9.25124e-29	515	515
LSAMP	-0.473227	4.23035e-30	9.25124e-29	515	515
FANCB	0.473221	4.23733e-30	9.25636e-29	515	515
C20orf27	0.473063	4.45397e-30	9.71898e-29	515	515
NSD1	-0.472798	4.84113e-30	1.05523e-28	515	515
POLD2	0.472541	5.24819e-30	1.14271e-28	515	515
C19orf24	0.472487	5.33748e-30	1.16089e-28	515	515
OVCA2	0.472271	5.71271e-30	1.24115e-28	515	515
ZDHHC12	0.472259	5.73499e-30	1.24464e-28	515	515
C3orf1	0.47206	6.10352e-30	1.32318e-28	515	515
NDUFB6	0.471961	6.29661e-30	1.36356e-28	515	515
FTO	-0.471932	6.35311e-30	1.37431e-28	515	515
IL6R	-0.471886	6.44711e-30	1.39313e-28	515	515
FRMD4B	-0.471777	6.67021e-30	1.43979e-28	515	515
PFN1	0.471724	6.78214e-30	1.46237e-28	515	515
ARHGAP11A	0.47171	6.81126e-30	1.46581e-28	515	515
ZNF576	0.47171	6.81279e-30	1.46581e-28	515	515
SIP1	0.471672	6.8927e-30	1.48141e-28	515	515
NUDT5	0.471598	7.05474e-30	1.51461e-28	515	515
WWC3	-0.471465	7.35439e-30	1.57725e-28	515	515
SPATA13	-0.471449	7.39106e-30	1.58341e-28	515	515
SYNJ1	-0.47137	7.57741e-30	1.6216e-28	515	515
HEATR5B	-0.471362	7.59717e-30	1.62409e-28	515	515
RUVBL1	0.471331	7.67144e-30	1.63821e-28	515	515
LIN9	0.471165	8.07963e-30	1.72354e-28	515	515
C4A	-0.470972	8.58284e-30	1.82893e-28	515	515
AKAP11	-0.470872	8.85394e-30	1.88469e-28	515	515
PYCRL	0.47086	8.88667e-30	1.88841e-28	515	515
CHAF1B	0.470859	8.89029e-30	1.88841e-28	515	515
RRP9	0.470796	9.06699e-30	1.92241e-28	515	515
XCR1	-0.470795	9.0696e-30	1.92241e-28	515	469
PPM1G	0.47059	9.67008e-30	2.04752e-28	515	515
MTM1	-0.470495	9.95998e-30	2.10667e-28	515	515
ANLN	0.47048	1.00054e-29	2.11404e-28	515	515
RSPO1	-0.470433	1.01561e-29	2.14362e-28	515	488
ZNRD1	0.47039	1.02924e-29	2.17009e-28	515	515
C17orf79	0.470269	1.06889e-29	2.25131e-28	515	515
UBE2V2	0.4701	1.12664e-29	2.37046e-28	515	515
NDST2	-0.470059	1.14093e-29	2.39798e-28	515	515
ENY2	0.470031	1.15117e-29	2.41696e-28	515	515
TOP2B	-0.469834	1.22391e-29	2.567e-28	515	515
NSUN5	0.469781	1.24448e-29	2.60741e-28	515	515
EED	0.46976	1.25252e-29	2.6215e-28	515	515
RNF38	-0.469722	1.26755e-29	2.65018e-28	515	515
RPS6KA3	-0.469577	1.32575e-29	2.76898e-28	515	515
INO80	-0.469391	1.40502e-29	2.93149e-28	515	515
BTRC	-0.469258	1.46391e-29	3.05116e-28	515	515
TNRC6C	-0.469243	1.47096e-29	3.06267e-28	515	515
LOC152217	0.469215	1.48363e-29	3.08571e-28	515	515
NR2C2AP	0.469212	1.48512e-29	3.08571e-28	515	515
WDR67	0.468869	1.65205e-29	3.42899e-28	515	515
PSMD4	0.468645	1.77091e-29	3.67189e-28	515	515
MASTL	0.468505	1.84957e-29	3.83101e-28	515	515
CES2	-0.468499	1.85301e-29	3.83415e-28	515	515
BTNL9	-0.468449	1.88223e-29	3.89059e-28	515	515
POLR2K	0.468006	2.15895e-29	4.45796e-28	515	515
ABT1	0.467928	2.21136e-29	4.56148e-28	515	515
DYNC1LI2	-0.467864	2.25557e-29	4.64787e-28	515	515
C4orf46	0.467754	2.33407e-29	4.80467e-28	515	515
MRPS33	0.4677	2.37353e-29	4.88089e-28	515	515
SHCBP1	0.467608	2.44195e-29	5.01641e-28	515	515
AAK1	-0.467469	2.54886e-29	5.23067e-28	515	515
JMJD1C	-0.467406	2.59869e-29	5.32746e-28	515	515
CXorf23	-0.467211	2.76035e-29	5.65306e-28	515	515
COL29A1	-0.467076	2.87797e-29	5.88792e-28	515	506
PCDP1	-0.466927	3.01273e-29	6.15731e-28	515	512
C10orf105	-0.466825	3.10933e-29	6.34824e-28	515	503
MTERFD1	0.466454	3.48609e-29	7.1102e-28	515	515
C2orf49	0.466432	3.50977e-29	7.15121e-28	515	515
JMJD4	0.466375	3.57179e-29	7.27016e-28	515	515
NAA20	0.466326	3.62595e-29	7.37289e-28	515	515
C16orf75	0.466296	3.66014e-29	7.43485e-28	515	515
HECA	-0.466274	3.6849e-29	7.47753e-28	515	515
SNTB2	-0.466213	3.75406e-29	7.61016e-28	515	515
MRPL18	0.465964	4.0535e-29	8.20884e-28	515	515
PSMA3	0.465831	4.22214e-29	8.54171e-28	515	515
LSMD1	0.465746	4.33351e-29	8.75816e-28	515	515
HAX1	0.465683	4.41857e-29	8.92104e-28	515	515
YWHAQ	0.465663	4.44535e-29	8.96606e-28	515	515
ITPA	0.46565	4.46367e-29	8.99394e-28	515	515
MEA1	0.465593	4.54274e-29	9.14403e-28	515	515
NCAPH2	0.465475	4.70946e-29	9.47009e-28	515	515
FBXO38	-0.465407	4.81003e-29	9.6626e-28	515	515
C11orf10	0.465377	4.85431e-29	9.74175e-28	515	515
SH3D19	-0.465333	4.91977e-29	9.86323e-28	515	515
ARL6IP4	0.465308	4.95856e-29	9.93103e-28	515	515
C12orf45	0.465285	4.99328e-29	9.99055e-28	515	515
RPL27	0.465102	5.28122e-29	1.05561e-27	515	515
RRP7A	0.465069	5.33527e-29	1.06535e-27	515	515
TRIB3	0.464948	5.53591e-29	1.10431e-27	515	515
RC3H1	-0.46475	5.88266e-29	1.17231e-27	515	515
WDR76	0.464739	5.9023e-29	1.17505e-27	515	515
SLIT3	-0.46472	5.93609e-29	1.1806e-27	515	515
ATP5C1	0.464657	6.05198e-29	1.20245e-27	515	515
HAT1	0.46463	6.10339e-29	1.21146e-27	515	515
C20orf7	0.464621	6.12026e-29	1.21361e-27	515	515
DPCR1	-0.464553	6.24806e-29	1.23772e-27	515	505
EIF2S2	0.464421	6.50544e-29	1.28743e-27	515	515
PHF15	-0.464332	6.68516e-29	1.32169e-27	515	515
ARID4B	-0.464287	6.7788e-29	1.33888e-27	515	515
C13orf37	0.46413	7.11061e-29	1.40214e-27	515	515
NOC4L	0.464129	7.1131e-29	1.40214e-27	515	515
CDC7	0.464117	7.13989e-29	1.40603e-27	515	515
AP4M1	0.463951	7.51008e-29	1.47748e-27	515	515
SLC8A3	-0.463793	7.8813e-29	1.54898e-27	515	494
SUFU	-0.463563	8.45602e-29	1.6603e-27	515	515
RBX1	0.463432	8.8006e-29	1.72626e-27	515	515
C1orf116	-0.463412	8.85243e-29	1.73473e-27	515	515
RPS19	0.463324	9.09302e-29	1.78013e-27	515	515
MICALCL	-0.463317	9.11362e-29	1.78242e-27	515	515
C8orf59	0.463152	9.58409e-29	1.8726e-27	515	515
ERG	-0.463021	9.97277e-29	1.94664e-27	515	515
SGMS2	-0.463015	9.99079e-29	1.94825e-27	515	515
C11orf73	0.462738	1.0871e-28	2.11784e-27	515	515
UBA2	0.462519	1.16181e-28	2.26117e-27	515	515
PSMB2	0.462513	1.16412e-28	2.26346e-27	515	515
ERI3	0.462447	1.18749e-28	2.30667e-27	515	515
VDAC3	0.462431	1.19345e-28	2.31598e-27	515	515
HELZ	-0.462393	1.20735e-28	2.34069e-27	515	515
GTF2A2	0.462343	1.2258e-28	2.37416e-27	515	515
GOLT1B	0.462276	1.251e-28	2.42061e-27	515	515
TK2	-0.462207	1.27755e-28	2.4696e-27	515	515
CDKN2AIPNL	0.462073	1.3304e-28	2.56927e-27	515	515
OST4	0.462026	1.34979e-28	2.6042e-27	515	515
GGA2	-0.46199	1.36425e-28	2.62958e-27	515	515
NRIP2	-0.461975	1.37067e-28	2.63941e-27	515	515
LIN37	0.461894	1.40461e-28	2.70216e-27	515	515
NAA38	0.461744	1.47016e-28	2.82397e-27	515	515
LSM1	0.461743	1.47076e-28	2.82397e-27	515	515
ABCA9	-0.461722	1.48007e-28	2.83853e-27	515	515
VPS13B	-0.461719	1.48118e-28	2.83853e-27	515	515
TPP1	-0.461629	1.52233e-28	2.91459e-27	515	515
CFL1	0.461572	1.54877e-28	2.96237e-27	515	515
RAD54L2	-0.461554	1.55733e-28	2.9759e-27	515	515
FBLN5	-0.46131	1.6767e-28	3.20095e-27	515	515
MAOB	-0.461233	1.71622e-28	3.27326e-27	515	515
SHROOM3	-0.461136	1.76738e-28	3.36763e-27	515	515
ZNF608	-0.461121	1.77565e-28	3.38016e-27	515	515
FOXN3	-0.4611	1.78685e-28	3.39824e-27	515	515
TOM1L2	-0.461074	1.80058e-28	3.4211e-27	515	515
STIL	0.460978	1.85411e-28	3.51946e-27	515	515
SHE	-0.460959	1.8648e-28	3.53639e-27	515	515
UBE2J2	0.460955	1.8671e-28	3.53741e-27	515	515
PPCDC	0.460829	1.93962e-28	3.67132e-27	515	515
HMGB2	0.460794	1.96017e-28	3.70671e-27	515	515
RABEPK	0.460758	1.98114e-28	3.74283e-27	515	515
NCAPG2	0.460567	2.09891e-28	3.96158e-27	515	515
FAM161B	-0.460478	2.15641e-28	4.06625e-27	515	515
EIF6	0.460439	2.18155e-28	4.10979e-27	515	515
KIF14	0.460364	2.23193e-28	4.20074e-27	515	515
TMEM126A	0.460265	2.2996e-28	4.32403e-27	515	515
COBLL1	-0.460257	2.30469e-28	4.32952e-27	515	515
ZNF445	-0.460156	2.37623e-28	4.45972e-27	515	515
PHF2	-0.460138	2.38923e-28	4.47991e-27	515	515
PHACTR1	-0.460095	2.42022e-28	4.53376e-27	515	515
VIPR1	-0.460078	2.43267e-28	4.55284e-27	515	515
PRELID1	0.460018	2.47732e-28	4.63206e-27	515	515
SETDB2	-0.459749	2.68625e-28	5.01802e-27	515	515
LSM3	0.459674	2.74768e-28	5.12798e-27	515	515
LIMD1	-0.459595	2.81384e-28	5.24655e-27	515	515
SFXN4	0.459576	2.83017e-28	5.27208e-27	515	515
PHB2	0.459497	2.898e-28	5.39341e-27	515	515
DERA	0.459423	2.96333e-28	5.50987e-27	515	515
GPN3	0.459394	2.98954e-28	5.55342e-27	515	515
WDR34	0.459305	3.07093e-28	5.69932e-27	515	515
CLEC16A	-0.459067	3.29845e-28	6.1159e-27	515	515
OTUB1	0.459022	3.34323e-28	6.19318e-27	515	515
SDHAF2	0.459011	3.35403e-28	6.20744e-27	515	515
RAD51C	0.45897	3.39614e-28	6.27957e-27	515	515
TTC3	-0.458794	3.57988e-28	6.61318e-27	515	515
LYST	-0.458788	3.58614e-28	6.61863e-27	515	515
NFU1	0.458745	3.63321e-28	6.69931e-27	515	515
C15orf42	0.458701	3.68132e-28	6.78177e-27	515	515
PSMC2	0.458588	3.80887e-28	7.01029e-27	515	515
CYTSA	-0.45852	3.88754e-28	7.1485e-27	515	515
LRRK2	-0.458504	3.90623e-28	7.17626e-27	515	515
SPRY4	-0.458482	3.93169e-28	7.2164e-27	515	515
C1orf182	0.458449	3.97015e-28	7.2803e-27	515	504
RUNX1	-0.458393	4.03826e-28	7.39841e-27	515	515
MRPS34	0.458259	4.20382e-28	7.69468e-27	515	515
CDK5	0.458152	4.34065e-28	7.93788e-27	515	515
RPLP0	0.458052	4.47227e-28	8.17109e-27	515	515
HELLS	0.458039	4.48965e-28	8.19535e-27	515	515
EDA2R	-0.457923	4.64805e-28	8.47675e-27	515	514
ORC5L	0.457668	5.01737e-28	9.14195e-27	515	515
EXOC8	-0.45744	5.37182e-28	9.77886e-27	515	515
DIAPH3	0.45741	5.41911e-28	9.85597e-27	515	515
ADH1A	-0.457226	5.72629e-28	1.04052e-26	515	453
APOA1BP	0.457218	5.73897e-28	1.04188e-26	515	515
MFF	0.457147	5.86209e-28	1.06326e-26	515	515
UBL4A	0.457116	5.9165e-28	1.07216e-26	515	515
LRP1	-0.457109	5.92965e-28	1.07357e-26	515	515
SEC61B	0.456802	6.49919e-28	1.17562e-26	515	515
MRPS22	0.456793	6.5158e-28	1.17756e-26	515	515
ASPM	0.456759	6.58251e-28	1.18854e-26	515	515
COL6A6	-0.456628	6.84354e-28	1.23455e-26	515	510
C12orf10	0.456587	6.9279e-28	1.24865e-26	515	515
PDCD10	0.456473	7.16821e-28	1.2908e-26	515	515
ERN1	-0.45642	7.28233e-28	1.31016e-26	515	515
DNA2	0.456409	7.30508e-28	1.31308e-26	515	515
TSPYL1	-0.456293	7.56177e-28	1.35799e-26	515	515
ASNS	0.456165	7.8561e-28	1.40959e-26	515	515
PREX2	-0.455976	8.31007e-28	1.4897e-26	515	512
DDX6	-0.45595	8.37581e-28	1.50014e-26	515	515
C9orf23	0.455923	8.44196e-28	1.51064e-26	515	515
C17orf58	0.455324	1.00893e-27	1.8038e-26	515	515
C15orf63	0.455274	1.02393e-27	1.82899e-26	515	515
YTHDC2	-0.455214	1.04229e-27	1.86012e-26	515	515
PGAM1	0.455061	1.09063e-27	1.94464e-26	515	515
COX5A	0.45472	1.20669e-27	2.14879e-26	515	515
PYCR1	0.454718	1.20727e-27	2.14879e-26	515	515
PSMD12	0.454639	1.23597e-27	2.19792e-26	515	515
LRP2BP	-0.454624	1.24158e-27	2.20592e-26	515	515
ZFP2	-0.454609	1.24693e-27	2.21347e-26	515	515
TSN	0.45457	1.26135e-27	2.23708e-26	515	515
THAP3	0.454549	1.26934e-27	2.24925e-26	515	515
PAICS	0.454495	1.28991e-27	2.28368e-26	515	515
CRIPT	0.454382	1.33386e-27	2.3594e-26	515	515
ZNF511	0.45428	1.3746e-27	2.42932e-26	515	515
GMPPA	0.454204	1.40573e-27	2.48214e-26	515	515
NDUFA8	0.454178	1.41661e-27	2.49914e-26	515	515
EPC1	-0.454138	1.43346e-27	2.52664e-26	515	515
ZNF407	-0.45407	1.46263e-27	2.57577e-26	515	515
CCDC99	0.453976	1.50367e-27	2.64571e-26	515	515
SIDT2	-0.453855	1.55868e-27	2.7401e-26	515	515
ZNF37A	-0.453852	1.56008e-27	2.74015e-26	515	515
MAN1C1	-0.453636	1.66261e-27	2.91767e-26	515	515
PIH1D1	0.453574	1.69346e-27	2.9692e-26	515	515
CENPQ	0.453371	1.79782e-27	3.14941e-26	515	515
KIAA0513	-0.453344	1.81222e-27	3.17185e-26	515	515
RCE1	0.453302	1.83506e-27	3.20902e-26	515	515
DCAF13	0.453118	1.937e-27	3.38434e-26	515	515
NT5C	0.453007	2.00154e-27	3.49405e-26	515	515
LOC401093	-0.45291	2.05973e-27	3.59249e-26	515	515
FEM1C	-0.452869	2.08431e-27	3.63219e-26	515	515
TMEM199	0.452857	2.09216e-27	3.64268e-26	515	515
ANKFN1	-0.452787	2.13543e-27	3.71479e-26	515	465
PPIAL4G	0.452711	2.18373e-27	3.79552e-26	515	515
CYFIP2	-0.45266	2.21692e-27	3.84718e-26	515	515
PBRM1	-0.452659	2.21731e-27	3.84718e-26	515	515
DAD1	0.452476	2.33988e-27	4.05633e-26	515	515
C17orf61	0.452432	2.37023e-27	4.10538e-26	515	515
SEMA5A	-0.45242	2.37851e-27	4.11617e-26	515	515
POP5	0.452223	2.52069e-27	4.35844e-26	515	515
ATP13A4	-0.451631	2.99877e-27	5.18059e-26	515	510
EXOSC1	0.451586	3.03926e-27	5.246e-26	515	515
DUT	0.45145	3.16214e-27	5.4534e-26	515	515
TAF1L	-0.451414	3.19586e-27	5.50353e-26	515	515
ITSN2	-0.451413	3.19672e-27	5.50353e-26	515	515
C11orf59	0.45141	3.20004e-27	5.50451e-26	515	515
TRAF4	0.451379	3.22854e-27	5.54875e-26	515	515
PSMD3	0.451157	3.4457e-27	5.9169e-26	515	515
SSSCA1	0.450966	3.64384e-27	6.25176e-26	515	515
GLA	0.450881	3.73549e-27	6.40351e-26	515	515
MEST	0.45066	3.98528e-27	6.82585e-26	515	515
WDR53	0.450644	4.00323e-27	6.85074e-26	515	515
FGD4	-0.450579	4.08015e-27	6.97639e-26	515	515
ATP5I	0.450489	4.18961e-27	7.15743e-26	515	515
ARL16	0.450364	4.34484e-27	7.41129e-26	515	515
EEA1	-0.450363	4.34562e-27	7.41129e-26	515	515
KIF16B	-0.450299	4.42792e-27	7.54521e-26	515	515
RPS19BP1	0.450121	4.66436e-27	7.94132e-26	515	515
TLR2	-0.449989	4.84742e-27	8.24598e-26	515	515
MTBP	0.449978	4.86311e-27	8.26564e-26	515	515
MRP63	0.449943	4.91301e-27	8.34335e-26	515	515
C18orf1	-0.449918	4.94815e-27	8.3959e-26	515	515
USP34	-0.449853	5.04345e-27	8.55034e-26	515	515
PTPRB	-0.449739	5.21423e-27	8.83238e-26	515	515
SLC27A1	-0.449693	5.28447e-27	8.94378e-26	515	515
CDK4	0.449679	5.3062e-27	8.97295e-26	515	515
NCOR1	-0.449412	5.73502e-27	9.68991e-26	515	515
MRPS10	0.449232	6.04358e-27	1.02026e-25	515	515
SDHAF1	0.449103	6.27521e-27	1.05847e-25	515	515
MRPL22	0.449061	6.35184e-27	1.07049e-25	515	515
UCHL3	0.449032	6.40521e-27	1.07839e-25	515	515
PKNOX2	-0.44903	6.40946e-27	1.07839e-25	515	515
C17orf106	0.448838	6.77616e-27	1.13912e-25	515	515
GPR19	0.448654	7.14922e-27	1.20083e-25	515	514
RPS21	0.448574	7.31762e-27	1.22808e-25	515	515
MTCH2	0.448501	7.47361e-27	1.25321e-25	515	515
FAM179B	-0.448465	7.55107e-27	1.26514e-25	515	515
POLR2D	0.448452	7.58027e-27	1.26896e-25	515	515
ARHGEF9	-0.448328	7.85751e-27	1.31428e-25	515	515
ARL6IP6	0.448202	8.14952e-27	1.36198e-25	515	515
SERINC1	-0.448174	8.21681e-27	1.37208e-25	515	515
DTL	0.448096	8.40589e-27	1.40248e-25	515	515
SMG6	-0.448076	8.45357e-27	1.40926e-25	515	515
TEAD4	0.44802	8.59252e-27	1.43123e-25	515	515
CCDC150	0.447913	8.86161e-27	1.47482e-25	515	514
N4BP1	-0.447893	8.91433e-27	1.48236e-25	515	515
ATP5L	0.447819	9.10752e-27	1.51323e-25	515	515
HIST1H1B	0.447761	9.26168e-27	1.53756e-25	515	388
PODN	-0.44757	9.78823e-27	1.62363e-25	515	515
FBXO22OS	0.447549	9.84673e-27	1.63198e-25	515	515
NDUFA13	0.447418	1.02261e-26	1.69345e-25	515	515
TET2	-0.447385	1.03245e-26	1.70832e-25	515	515
PSENEN	0.447381	1.03385e-26	1.70922e-25	515	515
MRPS17	0.44706	1.13411e-26	1.87344e-25	515	515
ATP8A1	-0.446789	1.22642e-26	2.02426e-25	515	515
MCM4	0.446756	1.23843e-26	2.04239e-25	515	515
CENPE	0.446724	1.24968e-26	2.05924e-25	515	515
PRR19	0.446687	1.26323e-26	2.07986e-25	515	515
ALG3	0.44665	1.27661e-26	2.10016e-25	515	515
GSS	0.446625	1.2858e-26	2.11353e-25	515	515
ATXN1	-0.446591	1.29861e-26	2.13284e-25	515	515
RNF169	-0.446519	1.32596e-26	2.17597e-25	515	515
LOC647946	0.446432	1.35958e-26	2.22781e-25	515	486
EIF4EBP2	-0.446431	1.35978e-26	2.22781e-25	515	515
TAF6	0.446237	1.43821e-26	2.35438e-25	515	515
POLQ	0.446222	1.44417e-26	2.36194e-25	515	515
SYNPO2	-0.44622	1.4452e-26	2.36194e-25	515	515
ABCA6	-0.446117	1.48852e-26	2.43077e-25	515	515
LPPR4	-0.446077	1.50606e-26	2.45741e-25	515	515
PA2G4	0.446058	1.51434e-26	2.46889e-25	515	515
GLRX2	0.44603	1.52646e-26	2.48662e-25	515	515
CCDC46	-0.446008	1.53615e-26	2.50038e-25	515	515
MCM5	0.445835	1.61454e-26	2.62583e-25	515	515
RPF2	0.445831	1.61636e-26	2.62665e-25	515	515
C7orf44	0.445721	1.66824e-26	2.70876e-25	515	515
OPHN1	-0.445641	1.70702e-26	2.76948e-25	515	515
PRDM16	-0.445624	1.71548e-26	2.7802e-25	515	515
EVI5	-0.445622	1.71641e-26	2.7802e-25	515	515
XRCC2	0.445618	1.71836e-26	2.7811e-25	515	515
C9orf40	0.445437	1.81047e-26	2.92781e-25	515	515
MEF2C	-0.445244	1.91352e-26	3.09194e-25	515	515
BNIP1	0.445236	1.91756e-26	3.09598e-25	515	515
SRRM2	-0.445201	1.937e-26	3.12484e-25	515	515
TLN1	-0.445174	1.95197e-26	3.14644e-25	515	515
HSPG2	-0.445129	1.97764e-26	3.18527e-25	515	515
CCDC138	0.445076	2.00813e-26	3.23176e-25	515	515
SLC24A1	-0.445067	2.01301e-26	3.23702e-25	515	515
C1orf151	0.445019	2.04097e-26	3.27933e-25	515	515
FAM122A	-0.444994	2.05543e-26	3.29992e-25	515	515
ECT2	0.444898	2.11295e-26	3.38955e-25	515	515
YLPM1	-0.444838	2.14967e-26	3.44568e-25	515	515
MIIP	0.44449	2.37496e-26	3.80374e-25	515	515
CORO2B	-0.444392	2.44247e-26	3.90873e-25	515	515
VWA2	-0.44434	2.47972e-26	3.96517e-25	515	515
C9orf30	0.444032	2.70811e-26	4.32692e-25	515	515
TBX5	-0.443985	2.74438e-26	4.38136e-25	515	515
C17orf90	0.443751	2.93405e-26	4.68043e-25	515	515
FGD5	-0.443675	2.99824e-26	4.77902e-25	515	515
TTC37	-0.443596	3.06673e-26	4.88379e-25	515	515
2021-03-08	-0.443594	3.06886e-26	4.88379e-25	515	515
PRKG1	-0.443396	3.24719e-26	5.16347e-25	515	515
GTF3C5	0.443341	3.29902e-26	5.24173e-25	515	515
RASSF2	-0.443154	3.47934e-26	5.52383e-25	515	515
NTRK3	-0.442966	3.67058e-26	5.82282e-25	515	507
WBSCR17	-0.442911	3.72864e-26	5.91024e-25	515	514
GUK1	0.442876	3.76603e-26	5.96477e-25	515	515
ZNF704	-0.442734	3.92174e-26	6.20647e-25	515	515
COQ3	0.442232	4.5235e-26	7.15314e-25	515	515
MGLL	-0.442144	4.6382e-26	7.32872e-25	515	515
ZNF41	-0.442023	4.80089e-26	7.57979e-25	515	515
RYR2	-0.442013	4.81392e-26	7.59436e-25	515	515
PITPNM3	-0.441996	4.83771e-26	7.62588e-25	515	515
GAL	0.441946	4.90703e-26	7.72906e-25	515	435
C10orf118	-0.441894	4.97957e-26	7.83713e-25	515	515
RBM42	0.441826	5.07575e-26	7.98223e-25	515	515
SGTA	0.441788	5.13155e-26	8.06363e-25	515	515
LSM10	0.441778	5.14619e-26	8.08029e-25	515	515
PDCD6	0.441763	5.16798e-26	8.10814e-25	515	515
YRDC	0.441636	5.35695e-26	8.39802e-25	515	515
MTX2	0.441566	5.46483e-26	8.56042e-25	515	515
MTG1	0.441521	5.53454e-26	8.66283e-25	515	515
ROS1	-0.441464	5.62618e-26	8.79938e-25	515	515
C1orf186	-0.44142	5.69591e-26	8.90147e-25	515	509
HPSE2	-0.441401	5.72731e-26	8.94355e-25	515	403
TMPRSS2	-0.4412	6.06198e-26	9.45877e-25	515	515
KLHL20	-0.44099	6.43471e-26	1.00325e-24	515	515
NFIC	-0.440961	6.48621e-26	1.01049e-24	515	515
VPS72	0.440939	6.52764e-26	1.01616e-24	515	515
MAP6	-0.440915	6.57262e-26	1.02236e-24	515	515
TMEM183A	0.440853	6.68811e-26	1.03952e-24	515	515
SHMT2	0.440723	6.93936e-26	1.07773e-24	515	515
ANKRD42	-0.44066	7.06386e-26	1.09621e-24	515	515
NUP35	0.440606	7.17296e-26	1.11228e-24	515	515
ATAD3A	0.44046	7.47392e-26	1.15805e-24	515	515
SCAND1	0.440449	7.49805e-26	1.16089e-24	515	515
AR	-0.440437	7.52364e-26	1.16395e-24	515	504
SEPX1	0.440098	8.27798e-26	1.27966e-24	515	515
CX3CR1	-0.44002	8.46232e-26	1.30715e-24	515	515
TMEM141	0.439987	8.54305e-26	1.3186e-24	515	515
NCOA2	-0.439895	8.76679e-26	1.35209e-24	515	515
RG9MTD1	0.439792	9.02606e-26	1.391e-24	515	515
HES4	0.43961	9.50059e-26	1.463e-24	515	515
C12orf41	0.439583	9.57276e-26	1.47298e-24	515	515
NDUFA3	0.439554	9.65261e-26	1.48413e-24	515	515
C10orf72	-0.439522	9.73985e-26	1.49639e-24	515	515
C19orf62	0.43946	9.91069e-26	1.52147e-24	515	515
PRICKLE1	-0.439373	1.01571e-25	1.5581e-24	515	515
SNX1	-0.439306	1.03499e-25	1.58645e-24	515	515
BLM	0.439282	1.04205e-25	1.59606e-24	515	515
CCNF	0.439235	1.05592e-25	1.61606e-24	515	515
ATP6V0A1	-0.439185	1.07078e-25	1.63755e-24	515	515
PTPRE	-0.439062	1.10849e-25	1.69392e-24	515	515
ATP1A1	-0.438956	1.14189e-25	1.74363e-24	515	515
USP4	-0.438844	1.17858e-25	1.79828e-24	515	515
SPN	-0.438731	1.21672e-25	1.85506e-24	515	515
TRPT1	0.438699	1.22763e-25	1.87026e-24	515	515
C10orf76	-0.438671	1.23741e-25	1.883e-24	515	515
DUSP11	0.438669	1.23787e-25	1.883e-24	515	515
SUSD2	-0.438579	1.26955e-25	1.92971e-24	515	515
CDK2	0.438561	1.27627e-25	1.93846e-24	515	515
HIST1H3B	0.43848	1.30545e-25	1.98127e-24	515	329
TEK	-0.438442	1.31939e-25	2.00091e-24	515	515
CYP4B1	-0.438392	1.3381e-25	2.02774e-24	515	514
EIF3I	0.438308	1.36993e-25	2.07441e-24	515	515
RAPGEF6	-0.438286	1.3785e-25	2.08581e-24	515	515
DBF4B	0.438256	1.39027e-25	2.10203e-24	515	515
MRPL1	0.438164	1.42633e-25	2.15491e-24	515	515
STAMBP	0.438159	1.42849e-25	2.15654e-24	515	515
CBX8	0.438052	1.47199e-25	2.22054e-24	515	515
ZMIZ1	-0.437985	1.49993e-25	2.26098e-24	515	515
CKAP2	0.437581	1.67972e-25	2.53009e-24	515	515
C14orf43	-0.437561	1.68896e-25	2.54209e-24	515	515
RNASEL	-0.437277	1.82867e-25	2.75029e-24	515	515
C9orf16	0.437148	1.89573e-25	2.84901e-24	515	515
PIGR	-0.436745	2.12141e-25	3.18578e-24	515	515
LCA5	-0.436653	2.17711e-25	3.26697e-24	515	515
FAU	0.436493	2.2763e-25	3.41325e-24	515	515
ZC3H6	-0.436454	2.30119e-25	3.44798e-24	515	515
THUMPD1	-0.436436	2.31252e-25	3.46236e-24	515	515
ATP5D	0.436125	2.52217e-25	3.77345e-24	515	515
SELENBP1	-0.436085	2.5504e-25	3.81283e-24	515	515
AP1S1	0.436068	2.56237e-25	3.82785e-24	515	515
EXOSC3	0.436041	2.58146e-25	3.85349e-24	515	515
CLIC1	0.43589	2.69262e-25	4.01642e-24	515	515
ERAL1	0.435878	2.70136e-25	4.02645e-24	515	515
RGAG4	-0.435756	2.79473e-25	4.16253e-24	515	515
RCC1	0.435574	2.93996e-25	4.37557e-24	515	515
BPTF	-0.435189	3.27146e-25	4.86308e-24	515	515
H6PD	-0.435188	3.27238e-25	4.86308e-24	515	515
RPL26L1	0.434869	3.57522e-25	5.30917e-24	515	515
SWAP70	-0.434561	3.89398e-25	5.77824e-24	515	515
KPTN	0.43431	4.17478e-25	6.19032e-24	515	515
BIRC6	-0.434269	4.22249e-25	6.25642e-24	515	515
KCMF1	0.43415	4.36361e-25	6.46073e-24	515	515
MAPK10	-0.433944	4.61997e-25	6.83524e-24	515	515
SNHG6	0.433878	4.70452e-25	6.95517e-24	515	515
C9orf89	0.433804	4.80255e-25	7.09485e-24	515	515
AFF3	-0.433707	4.93245e-25	7.28137e-24	515	515
CCDC86	0.4336	5.07994e-25	7.49357e-24	515	515
IGSF9B	-0.43359	5.09469e-25	7.50978e-24	515	501
MOBKL3	0.433522	5.19062e-25	7.64556e-24	515	515
APLP2	-0.433505	5.2151e-25	7.67596e-24	515	515
E2F2	0.433452	5.29179e-25	7.7831e-24	515	515
PLEKHM1	-0.433391	5.38153e-25	7.90927e-24	515	515
FAM195A	0.433284	5.54313e-25	8.14078e-24	515	515
FCHSD2	-0.43317	5.72091e-25	8.39571e-24	515	515
DKC1	0.433098	5.83527e-25	8.55725e-24	515	515
ATP11A	-0.43297	6.04535e-25	8.85883e-24	515	515
PCSK5	-0.43291	6.14642e-25	9.00033e-24	515	515
DAAM2	-0.432898	6.16556e-25	9.02176e-24	515	515
SRL	-0.432844	6.25785e-25	9.1501e-24	515	514
TGOLN2	-0.432771	6.38515e-25	9.32941e-24	515	515
PLCE1	-0.432764	6.39742e-25	9.34051e-24	515	515
WDR62	0.432733	6.45357e-25	9.41562e-24	515	515
GLRX5	0.432723	6.47016e-25	9.43293e-24	515	515
BZW1	0.432716	6.48276e-25	9.44441e-24	515	515
NDST1	-0.432526	6.83127e-25	9.94489e-24	515	515
ST5	-0.432494	6.8918e-25	1.00257e-23	515	515
FANCD2	0.432385	7.10135e-25	1.0323e-23	515	515
NFATC2	-0.432346	7.17765e-25	1.04264e-23	515	514
PDAP1	0.432236	7.39792e-25	1.07385e-23	515	515
NRM	0.432192	7.48805e-25	1.08615e-23	515	515
ZXDC	-0.432096	7.68824e-25	1.11438e-23	515	515
TAPT1	-0.432066	7.75274e-25	1.12291e-23	515	515
FHL1	-0.43173	8.50256e-25	1.23062e-23	515	515
NBR1	-0.431712	8.54486e-25	1.23585e-23	515	515
PLSCR4	-0.431483	9.0985e-25	1.31497e-23	515	515
RBMS3	-0.431453	9.17356e-25	1.32486e-23	515	515
GANC	-0.431408	9.28792e-25	1.34041e-23	515	515
SPTBN1	-0.431337	9.46861e-25	1.3655e-23	515	515
MT1H	0.431042	1.0268e-24	1.47971e-23	515	467
ATIC	0.430868	1.07671e-24	1.55052e-23	515	515
FLJ90757	-0.430792	1.09945e-24	1.58214e-23	515	515
C16orf89	-0.430782	1.10243e-24	1.58528e-23	515	515
MID2	-0.430691	1.13006e-24	1.62384e-23	515	515
RHEBL1	0.430656	1.14105e-24	1.63846e-23	515	515
RAD23A	0.430486	1.19533e-24	1.71517e-23	515	515
DDX24	-0.430398	1.22442e-24	1.75564e-23	515	515
MAPKAPK5	0.430385	1.22876e-24	1.76061e-23	515	515
PSMA6	0.430331	1.24702e-24	1.78549e-23	515	515
ZC3H12B	-0.43032	1.2507e-24	1.78947e-23	515	515
MRPL4	0.430269	1.26828e-24	1.81333e-23	515	515
NUBP2	0.43026	1.2716e-24	1.81678e-23	515	515
PWP1	0.429987	1.36983e-24	1.95573e-23	515	515
FGF14	-0.429881	1.41013e-24	2.01182e-23	515	515
WHAMM	-0.429843	1.42464e-24	2.03108e-23	515	515
PKD2	-0.429744	1.46395e-24	2.08563e-23	515	515
RSPO2	-0.429655	1.49962e-24	2.13493e-23	515	488
SKA2	0.429623	1.51295e-24	2.15237e-23	515	515
COL14A1	-0.429494	1.56701e-24	2.2277e-23	515	515
AMIGO1	-0.429331	1.63806e-24	2.32705e-23	515	515
ORMDL2	0.429211	1.6924e-24	2.40253e-23	515	515
LOC283174	-0.429198	1.69862e-24	2.40965e-23	515	515
METTL7A	-0.429058	1.76472e-24	2.50141e-23	515	515
ELN	-0.429055	1.76581e-24	2.50141e-23	515	515
ZNF354C	-0.42896	1.81242e-24	2.56563e-23	515	513
KLF13	-0.428829	1.87768e-24	2.65612e-23	515	515
C17orf81	0.428787	1.89936e-24	2.6849e-23	515	515
PSMC1	0.428752	1.91743e-24	2.70852e-23	515	515
FDX1L	0.428746	1.92079e-24	2.71135e-23	515	515
SYT15	-0.428738	1.9249e-24	2.71523e-23	515	515
TMPO	0.428432	2.09202e-24	2.9489e-23	515	515
DDX49	0.428413	2.10281e-24	2.96202e-23	515	515
FAM189A2	-0.428399	2.1107e-24	2.97103e-23	515	515
CTDSP2	-0.428348	2.13988e-24	3.00999e-23	515	515
MRPL55	0.428338	2.14576e-24	3.01613e-23	515	515
BID	0.428278	2.18077e-24	3.06319e-23	515	515
SETBP1	-0.428142	2.26316e-24	3.1767e-23	515	515
DPM1	0.428099	2.28981e-24	3.21185e-23	515	515
TIMM9	0.428065	2.3106e-24	3.23872e-23	515	515
NISCH	-0.427948	2.38542e-24	3.34126e-23	515	515
GABPB1	0.427725	2.53384e-24	3.54667e-23	515	515
SULT1C4	-0.427694	2.55486e-24	3.57359e-23	515	515
KIAA2022	-0.427653	2.58399e-24	3.6118e-23	515	509
COPS3	0.427602	2.61974e-24	3.65921e-23	515	515
CMC1	0.427531	2.67015e-24	3.72702e-23	515	515
CIRBP	-0.427497	2.69528e-24	3.75947e-23	515	515
SPAG4	0.42748	2.70767e-24	3.77412e-23	515	515
ADRB2	-0.427471	2.71398e-24	3.78029e-23	515	515
C7orf50	0.427447	2.7322e-24	3.80301e-23	515	515
ZNF462	-0.427392	2.77245e-24	3.85635e-23	515	515
WNK1	-0.427382	2.78037e-24	3.86468e-23	515	515
C1orf163	0.427296	2.84583e-24	3.95291e-23	515	515
TECTA	-0.427286	2.8536e-24	3.96095e-23	515	513
REL	-0.427246	2.88414e-24	4.00057e-23	515	515
LOC100133985	0.427142	2.96698e-24	4.11262e-23	515	512
PRTFDC1	0.427113	2.99006e-24	4.14174e-23	515	515
IFT172	-0.427098	3.00236e-24	4.1559e-23	515	515
ATP9A	-0.427036	3.05258e-24	4.22249e-23	515	515
FAM96B	0.426884	3.18091e-24	4.39414e-23	515	515
STX17	-0.426884	3.18107e-24	4.39414e-23	515	515
TMEM160	0.426859	3.20212e-24	4.42017e-23	515	515
SEMA6D	-0.426837	3.22201e-24	4.44456e-23	515	515
ISOC2	0.426748	3.30033e-24	4.54945e-23	515	515
FLI1	-0.426712	3.33197e-24	4.58796e-23	515	515
STXBP1	-0.426711	3.33286e-24	4.58796e-23	515	515
PXMP2	0.426621	3.4152e-24	4.69808e-23	515	515
MKL2	-0.426603	3.43206e-24	4.71802e-23	515	515
C19orf70	0.426335	3.68854e-24	5.06711e-23	515	515
CCR6	-0.426294	3.7295e-24	5.11987e-23	515	515
SDCCAG3	0.426123	3.90594e-24	5.3584e-23	515	515
CENPC1	-0.426102	3.9284e-24	5.38551e-23	515	515
CINP	0.425953	4.08826e-24	5.60083e-23	515	515
C12orf29	0.425763	4.30345e-24	5.8916e-23	515	515
GSG2	0.425748	4.32125e-24	5.91192e-23	515	515
PCDHGA9	-0.425714	4.36098e-24	5.9622e-23	515	514
ALDOA	0.425648	4.43901e-24	6.06473e-23	515	515
IVD	-0.425627	4.46379e-24	6.09441e-23	515	515
LYAR	0.425531	4.58041e-24	6.24937e-23	515	515
TSEN54	0.425387	4.7609e-24	6.49119e-23	515	515
C9orf119	0.425385	4.76415e-24	6.49119e-23	515	515
JPH4	-0.425358	4.79886e-24	6.53403e-23	515	513
FGFR2	-0.425353	4.8054e-24	6.53848e-23	515	515
FMN1	-0.425293	4.88293e-24	6.63945e-23	515	515
SYCE2	0.425255	4.93241e-24	6.70053e-23	515	509
PTGES3	0.425254	4.93455e-24	6.70053e-23	515	515
TAF11	0.425242	4.95084e-24	6.71808e-23	515	515
POLE3	0.425126	5.10654e-24	6.92467e-23	515	515
MAML1	-0.425005	5.275e-24	7.14675e-23	515	515
PSAT1	0.425004	5.27746e-24	7.14675e-23	515	515
NFKBIL2	0.424964	5.33401e-24	7.21617e-23	515	515
DNPEP	0.424963	5.33595e-24	7.21617e-23	515	515
LRRN3	-0.424841	5.51276e-24	7.45024e-23	515	514
TNRC6A	-0.424801	5.57234e-24	7.52567e-23	515	515
FOXJ2	-0.42478	5.60323e-24	7.56228e-23	515	515
DOPEY1	-0.424751	5.64692e-24	7.6136e-23	515	515
MRPL10	0.42475	5.64888e-24	7.6136e-23	515	515
ERBB2IP	-0.424628	5.83718e-24	7.86211e-23	515	515
RAE1	0.424505	6.03301e-24	8.1204e-23	515	515
NUDCD1	0.424419	6.17397e-24	8.30453e-23	515	515
FKBP3	0.424412	6.18482e-24	8.31303e-23	515	515
PSMC6	0.42441	6.18861e-24	8.31303e-23	515	515
TMEM132C	-0.424308	6.35982e-24	8.53727e-23	515	408
KDM6A	-0.424291	6.38807e-24	8.56945e-23	515	515
EVC	-0.424025	6.859e-24	9.19501e-23	515	515
SRPRB	0.423985	6.93274e-24	9.28764e-23	515	515
CCDC137	0.423853	7.18252e-24	9.61583e-23	515	515
C16orf91	0.423774	7.33702e-24	9.81609e-23	515	515
MAGI3	-0.423647	7.58829e-24	1.01455e-22	515	515
CD302	-0.423503	7.88638e-24	1.0537e-22	515	515
NSMCE2	0.423429	8.04511e-24	1.07419e-22	515	515
PIK3IP1	-0.423405	8.09571e-24	1.08022e-22	515	515
TCEB2	0.423384	8.14108e-24	1.08555e-22	515	515
ITPR2	-0.423372	8.16769e-24	1.08837e-22	515	515
NDUFAF4	0.42328	8.37063e-24	1.11467e-22	515	515
UNC45B	-0.423212	8.52313e-24	1.13422e-22	515	491
NME1-NME2	0.423152	8.66236e-24	1.15198e-22	515	514
TMEM14A	0.423143	8.68202e-24	1.15383e-22	515	515
GPI	0.423097	8.78925e-24	1.16731e-22	515	515
C4orf41	-0.422949	9.14296e-24	1.21348e-22	515	515
CCDC34	0.422933	9.18344e-24	1.21804e-22	515	515
RNF181	0.422911	9.23511e-24	1.22408e-22	515	515
TLE4	-0.422761	9.61395e-24	1.27345e-22	515	515
MIA3	-0.422757	9.62217e-24	1.27369e-22	515	515
NFKB1	-0.422754	9.63203e-24	1.27416e-22	515	515
SNX18	-0.422672	9.84248e-24	1.30113e-22	515	515
LOC202181	-0.422546	1.01802e-23	1.34489e-22	515	515
C20orf111	0.422475	1.03741e-23	1.3696e-22	515	515
SLC26A9	-0.422451	1.0441e-23	1.37753e-22	515	514
SNX17	0.422339	1.07562e-23	1.41817e-22	515	515
UBAC1	0.422324	1.07998e-23	1.42298e-22	515	515
HPDL	0.422209	1.11357e-23	1.46627e-22	515	513
MRPL35	0.422193	1.1183e-23	1.47153e-22	515	515
CNKSR2	-0.422071	1.15499e-23	1.51882e-22	515	484
POP4	0.421978	1.18407e-23	1.55603e-22	515	515
LSM12	0.421965	1.18799e-23	1.56016e-22	515	515
WDTC1	-0.421887	1.21287e-23	1.59179e-22	515	515
UCK2	0.421881	1.21487e-23	1.59337e-22	515	515
TUB	-0.421811	1.2377e-23	1.62224e-22	515	515
CNO	0.421801	1.241e-23	1.62549e-22	515	515
ATP7A	-0.421789	1.24501e-23	1.62968e-22	515	515
TAL1	-0.421613	1.30433e-23	1.70621e-22	515	515
PRELP	-0.421608	1.30612e-23	1.70743e-22	515	515
SLC22A3	-0.421471	1.3546e-23	1.76966e-22	515	515
ABCA3	-0.421412	1.37568e-23	1.79602e-22	515	515
SIGLEC6	-0.421344	1.40084e-23	1.82768e-22	515	497
RICH2	-0.421244	1.4387e-23	1.87585e-22	515	515
MACROD2	-0.421222	1.44677e-23	1.88513e-22	515	515
RPL38	0.421174	1.46561e-23	1.90845e-22	515	515
PDCL3	0.421046	1.51587e-23	1.9726e-22	515	515
2021-09-04	-0.421023	1.52529e-23	1.98357e-22	515	515
PSME2	0.420994	1.53689e-23	1.99736e-22	515	515
ZNF33A	-0.420949	1.55554e-23	2.02028e-22	515	515
PSPH	0.42094	1.55932e-23	2.02387e-22	515	515
C15orf28	-0.420808	1.61456e-23	2.09422e-22	515	493
SYNRG	-0.420686	1.66762e-23	2.16164e-22	515	515
ZNF836	-0.420525	1.7401e-23	2.25413e-22	515	515
EDNRB	-0.420438	1.78079e-23	2.30534e-22	515	515
TMUB1	0.420394	1.8012e-23	2.33026e-22	515	515
RIC3	-0.420331	1.83165e-23	2.36811e-22	515	513
DENR	0.420287	1.85328e-23	2.39453e-22	515	515
FMO2	-0.420264	1.86443e-23	2.40644e-22	515	515
SLC25A19	0.420263	1.86491e-23	2.40644e-22	515	515
CHCHD5	0.420147	1.92293e-23	2.47971e-22	515	515
RCCD1	0.420137	1.92798e-23	2.48462e-22	515	515
EFCAB6	-0.420106	1.94406e-23	2.50372e-22	515	514
F8	-0.420055	1.97009e-23	2.53562e-22	515	515
SIK3	-0.420043	1.97662e-23	2.54238e-22	515	515
LOC339674	0.420005	1.99648e-23	2.56628e-22	515	444
ZXDA	-0.419866	2.07076e-23	2.66005e-22	515	515
GPR172A	0.41986	2.07419e-23	2.66274e-22	515	515
NHP2	0.419842	2.08402e-23	2.67364e-22	515	515
KCTD7	-0.419786	2.11524e-23	2.71196e-22	515	515
MED6	0.419762	2.12869e-23	2.72745e-22	515	515
WIBG	0.419718	2.1536e-23	2.7576e-22	515	515
TFPT	0.419711	2.1572e-23	2.75991e-22	515	515
PRX	-0.41971	2.15816e-23	2.75991e-22	515	515
UXT	0.419704	2.16155e-23	2.76247e-22	515	515
RUNX1T1	-0.419469	2.29944e-23	2.93682e-22	515	512
CA5B	-0.419463	2.3028e-23	2.93924e-22	515	515
C1orf174	0.419369	2.3606e-23	3.01109e-22	515	515
ZDHHC7	-0.419149	2.5015e-23	3.18877e-22	515	515
TJP1	-0.419042	2.57282e-23	3.27759e-22	515	515
DDR2	-0.41898	2.61515e-23	3.32941e-22	515	515
DOCK8	-0.418964	2.62607e-23	3.34118e-22	515	515
ZEB1	-0.418937	2.64475e-23	3.3628e-22	515	515
ARHGEF6	-0.41889	2.67821e-23	3.40318e-22	515	515
LRWD1	0.418882	2.68351e-23	3.40775e-22	515	515
WBSCR22	0.418879	2.68559e-23	3.40823e-22	515	515
THOC3	0.418843	2.71161e-23	3.43907e-22	515	515
MITD1	0.418839	2.71441e-23	3.44044e-22	515	515
PPP1R8	0.418814	2.73212e-23	3.46069e-22	515	515
VBP1	0.418804	2.73899e-23	3.46719e-22	515	515
GUCY1A3	-0.4188	2.74199e-23	3.46879e-22	515	515
C11orf84	0.418645	2.85597e-23	3.6107e-22	515	515
PLEKHH2	-0.41864	2.86019e-23	3.61375e-22	515	515
RHOBTB2	-0.418416	3.0334e-23	3.83017e-22	515	515
TIMELESS	0.41834	3.0947e-23	3.9051e-22	515	515
SSC5D	-0.418189	3.21952e-23	4.06005e-22	515	515
RPS16	0.418118	3.2803e-23	4.13409e-22	515	515
SFRS2	0.418062	3.32804e-23	4.19161e-22	515	515
PPAP2B	-0.418009	3.37494e-23	4.248e-22	515	515
PRDM6	-0.417811	3.55431e-23	4.47096e-22	515	515
OSTC	0.417698	3.66146e-23	4.60285e-22	515	515
ERBB4	-0.417682	3.67678e-23	4.61754e-22	515	506
SLC34A2	-0.417681	3.67815e-23	4.61754e-22	515	515
PTK2B	-0.417679	3.68008e-23	4.61754e-22	515	515
UCHL1	0.417664	3.69382e-23	4.63188e-22	515	515
ZC3H7A	-0.417621	3.73647e-23	4.68241e-22	515	515
FAM65B	-0.417576	3.78075e-23	4.73493e-22	515	515
CYP4Z2P	-0.417565	3.79127e-23	4.74515e-22	515	383
C12orf57	0.417464	3.89271e-23	4.86906e-22	515	515
THSD4	-0.417445	3.91246e-23	4.89069e-22	515	515
TXNL4A	0.417308	4.05491e-23	5.0656e-22	515	515
TUBB3	0.417191	4.18085e-23	5.21966e-22	515	515
PPIF	0.417182	4.19089e-23	5.22893e-22	515	515
UTP18	0.417163	4.21147e-23	5.25133e-22	515	515
IAH1	0.417152	4.22399e-23	5.26365e-22	515	515
TRAF6	-0.41707	4.31567e-23	5.37455e-22	515	515
NOL7	0.417011	4.38223e-23	5.45405e-22	515	515
C17orf37	0.416726	4.72066e-23	5.87159e-22	515	515
UTP11L	0.416708	4.74395e-23	5.89689e-22	515	515
CYBRD1	-0.416671	4.78976e-23	5.95014e-22	515	515
ZFHX3	-0.416505	5.0011e-23	6.20882e-22	515	515
SASH1	-0.41637	5.18059e-23	6.42766e-22	515	515
PRKAR1A	-0.416366	5.18605e-23	6.43044e-22	515	515
TRIM5	-0.416355	5.20043e-23	6.44427e-22	515	515
KIAA1370	-0.416349	5.2095e-23	6.45152e-22	515	515
NDUFB11	0.416318	5.25103e-23	6.49893e-22	515	515
CSE1L	0.416301	5.27498e-23	6.52452e-22	515	515
NOTCH2	-0.416271	5.31653e-23	6.56612e-22	515	515
STARD13	-0.41627	5.31704e-23	6.56612e-22	515	515
SYNE2	-0.416269	5.31915e-23	6.56612e-22	515	515
PPIAL4C	0.416267	5.32175e-23	6.56612e-22	515	515
TRIP11	-0.416248	5.3475e-23	6.59382e-22	515	515
ATOX1	0.416124	5.52388e-23	6.80711e-22	515	515
DIXDC1	-0.415947	5.78487e-23	7.12434e-22	515	515
CSNK2B	0.415904	5.8496e-23	7.19962e-22	515	515
NEGR1	-0.415805	6.00142e-23	7.38193e-22	515	515
TMEM177	0.415676	6.20675e-23	7.6298e-22	515	515
SUMO1P3	0.415592	6.34461e-23	7.79447e-22	515	515
LOC100128191	0.415567	6.3853e-23	7.83964e-22	515	515
KIAA0408	-0.415553	6.40949e-23	7.86451e-22	515	390
RNASEH1	0.41545	6.5825e-23	8.07185e-22	515	515
HEG1	-0.415381	6.70237e-23	8.2138e-22	515	515
LRBA	-0.415253	6.92848e-23	8.48569e-22	515	515
RGL1	-0.415123	7.16576e-23	8.77093e-22	515	515
PIGU	0.414983	7.43069e-23	9.08963e-22	515	515
STAT3	-0.414843	7.7075e-23	9.42248e-22	515	515
ATP5J	0.41484	7.71304e-23	9.42348e-22	515	515
MUSK	-0.414815	7.76279e-23	9.47847e-22	515	398
C12orf47	0.414755	7.8853e-23	9.62219e-22	515	515
GFRA2	-0.414713	7.97061e-23	9.72035e-22	515	513
DDX47	0.414633	8.13877e-23	9.91937e-22	515	515
FIGF	-0.414593	8.22272e-23	1.00156e-21	515	508
EIF4A1	0.41458	8.25131e-23	1.00443e-21	515	515
CCDC51	0.414486	8.45385e-23	1.02846e-21	515	515
MDH2	0.414405	8.6324e-23	1.04954e-21	515	515
MTX3	-0.414376	8.69872e-23	1.05696e-21	515	515
PSMG4	0.414332	8.7968e-23	1.06823e-21	515	515
CPAMD8	-0.41414	9.24629e-23	1.12213e-21	515	515
KLHDC1	-0.414115	9.3055e-23	1.12863e-21	515	515
ARID1B	-0.414064	9.4298e-23	1.14301e-21	515	515
LOC645166	0.414037	9.49695e-23	1.15045e-21	515	515
LRIG1	-0.414028	9.51826e-23	1.15234e-21	515	515
NDUFB1	0.413998	9.59313e-23	1.1607e-21	515	515
COMMD7	0.413925	9.77515e-23	1.18201e-21	515	515
ANK3	-0.413901	9.83655e-23	1.18871e-21	515	515
ZNF652	-0.41387	9.91609e-23	1.1976e-21	515	515
TNKS2	-0.413817	1.00519e-22	1.21326e-21	515	515
MYL6	0.413589	1.06614e-22	1.28606e-21	515	515
ABO	-0.413582	1.06818e-22	1.28775e-21	515	511
TBC1D9	-0.413569	1.07169e-22	1.2912e-21	515	515
DUOX1	-0.413424	1.11262e-22	1.3397e-21	515	515
POLR3G	0.413416	1.11493e-22	1.34167e-21	515	515
MYO5C	-0.41337	1.12835e-22	1.35701e-21	515	515
LOC723809	-0.413275	1.15634e-22	1.38983e-21	515	478
TMEM203	0.413216	1.17412e-22	1.41035e-21	515	515
BAG2	0.41317	1.18799e-22	1.42616e-21	515	515
FAM107A	-0.413103	1.20854e-22	1.44996e-21	515	515
LOC388796	0.413099	1.20992e-22	1.45074e-21	515	515
GNB1L	0.413049	1.22566e-22	1.46873e-21	515	515
SENP3	0.413	1.24121e-22	1.48647e-21	515	515
AKAP9	-0.412965	1.25246e-22	1.49905e-21	515	515
E2F6	0.412916	1.26833e-22	1.51714e-21	515	515
TMEM11	0.412904	1.27246e-22	1.52116e-21	515	515
HEBP2	0.412828	1.29742e-22	1.55008e-21	515	515
MYO19	0.41282	1.30026e-22	1.55254e-21	515	515
PRPF8	-0.412811	1.30334e-22	1.5553e-21	515	515
ESYT3	-0.412685	1.34622e-22	1.6055e-21	515	515
C1QBP	0.412672	1.35084e-22	1.61005e-21	515	515
CLPP	0.412422	1.44035e-22	1.71572e-21	515	515
MRPL32	0.412366	1.46135e-22	1.7397e-21	515	515
C14orf179	0.412339	1.47162e-22	1.75087e-21	515	515
RANBP3L	-0.41233	1.475e-22	1.75386e-21	515	494
NOL11	0.412313	1.48134e-22	1.76035e-21	515	515
RALGPS1	-0.412131	1.55257e-22	1.84389e-21	515	515
SERF2	0.412059	1.58127e-22	1.87687e-21	515	515
IQGAP2	-0.411986	1.61148e-22	1.91158e-21	515	515
SUB1	0.411973	1.61658e-22	1.9165e-21	515	515
SPRED2	-0.411949	1.62686e-22	1.92755e-21	515	515
KANK1	-0.411872	1.65919e-22	1.96468e-21	515	515
MRPS14	0.4118	1.69039e-22	2.00045e-21	515	515
SELP	-0.411747	1.71326e-22	2.02631e-21	515	515
MRPL43	0.411742	1.71538e-22	2.02762e-21	515	515
CISD1	0.411686	1.74061e-22	2.05622e-21	515	515
MRPL16	0.411681	1.74252e-22	2.05727e-21	515	515
ZNF791	-0.411605	1.77688e-22	2.09659e-21	515	515
RERE	-0.411484	1.83281e-22	2.16131e-21	515	515
MLST8	0.411464	1.84255e-22	2.17151e-21	515	515
FAM195B	0.411361	1.89161e-22	2.22802e-21	515	515
USP24	-0.411227	1.95803e-22	2.30489e-21	515	515
EBP	0.411186	1.97827e-22	2.32735e-21	515	515
MTMR3	-0.411072	2.0369e-22	2.39492e-21	515	515
EDEM1	-0.410895	2.1314e-22	2.50397e-21	515	515
ZNF275	-0.410894	2.13215e-22	2.50397e-21	515	515
MRPL34	0.410836	2.16425e-22	2.54017e-21	515	515
DDX56	0.410572	2.31548e-22	2.71607e-21	515	515
MYOC	-0.410529	2.34084e-22	2.74421e-21	515	398
APTX	0.410508	2.35314e-22	2.75701e-21	515	515
SPHK1	0.410455	2.38546e-22	2.79234e-21	515	515
RRP1	0.410454	2.38635e-22	2.79234e-21	515	515
ARHGEF15	-0.410452	2.38749e-22	2.79234e-21	515	515
TMEM14C	0.410427	2.40294e-22	2.80876e-21	515	515
ENO1	0.410424	2.40434e-22	2.80876e-21	515	515
FAM180A	-0.410324	2.46652e-22	2.87972e-21	515	511
BCL7C	0.410232	2.52566e-22	2.94705e-21	515	515
PIK3C2A	-0.410163	2.57053e-22	2.99766e-21	515	515
C4orf48	0.41005	2.64572e-22	3.08353e-21	515	514
YBX1	0.409988	2.68787e-22	3.13084e-21	515	515
NDUFA6	0.409902	2.74711e-22	3.19798e-21	515	515
PHF3	-0.40984	2.79119e-22	3.24739e-21	515	515
FIBP	0.409641	2.93606e-22	3.41396e-21	515	515
ACOT8	0.409617	2.95436e-22	3.43324e-21	515	515
FOXO1	-0.409586	2.97751e-22	3.45814e-21	515	515
SNRNP40	0.409248	3.24528e-22	3.76694e-21	515	515
PTAR1	-0.409003	3.4546e-22	4.00757e-21	515	515
PPAN	0.40894	3.51027e-22	4.0698e-21	515	515
C6orf89	-0.408883	3.5613e-22	4.12657e-21	515	515
CCDC23	0.408822	3.61727e-22	4.18899e-21	515	515
VPRBP	-0.408604	3.82347e-22	4.42522e-21	515	515
GNG4	0.408574	3.85215e-22	4.45583e-21	515	512
UNC5C	-0.408546	3.87955e-22	4.48493e-21	515	512
BMPR2	-0.408505	3.92086e-22	4.53006e-21	515	515
ACOT7	0.408489	3.936e-22	4.54493e-21	515	515
CD300LG	-0.408437	3.98851e-22	4.60291e-21	515	433
OTUD4	-0.408286	4.14511e-22	4.78087e-21	515	515
JMJD6	0.40826	4.17248e-22	4.80966e-21	515	515
F11	-0.408231	4.20315e-22	4.84222e-21	515	419
EEF2K	-0.408143	4.29798e-22	4.94862e-21	515	515
PARK7	0.408109	4.33531e-22	4.98873e-21	515	515
TPM3	0.408096	4.34975e-22	5.00246e-21	515	515
AKNA	-0.40809	4.35582e-22	5.00657e-21	515	515
NLRP1	-0.408016	4.4388e-22	5.09901e-21	515	515
DNAJC19	0.407994	4.46294e-22	5.1238e-21	515	515
PAR5	-0.407928	4.53897e-22	5.20809e-21	515	506
PARVA	-0.407917	4.55089e-22	5.21758e-21	515	515
PARP4	-0.407916	4.55246e-22	5.21758e-21	515	515
BTG2	-0.407879	4.59537e-22	5.26374e-21	515	515
MRPL30	0.407842	4.63891e-22	5.31057e-21	515	515
WDR37	-0.407803	4.68398e-22	5.3591e-21	515	515
PER3	-0.407756	4.74049e-22	5.42064e-21	515	515
SUCLG1	0.407635	4.88851e-22	5.58671e-21	515	515
CD40LG	-0.407621	4.90601e-22	5.60351e-21	515	514
ATM	-0.407579	4.95772e-22	5.65934e-21	515	515
ZC3H7B	-0.407473	5.09262e-22	5.81e-21	515	515
C9orf142	0.407461	5.10842e-22	5.82471e-21	515	515
ZFPL1	0.407415	5.1684e-22	5.88974e-21	515	515
BACE1	-0.407396	5.19267e-22	5.91402e-21	515	515
CTNND1	-0.407336	5.2723e-22	6.0013e-21	515	515
FAM63B	-0.407296	5.32656e-22	6.0596e-21	515	515
FARSA	0.407261	5.37368e-22	6.10973e-21	515	515
IQGAP3	0.407095	5.60336e-22	6.36726e-21	515	515
ZHX3	-0.406849	5.96318e-22	6.77227e-21	515	515
CLIC5	-0.406813	6.0178e-22	6.83042e-21	515	515
HMGN2	0.40681	6.02257e-22	6.83196e-21	515	515
PHACTR2	-0.406712	6.17239e-22	6.99794e-21	515	515
TAB3	-0.406614	6.32652e-22	7.16863e-21	515	515
TUBB	0.406172	7.07292e-22	8.00983e-21	515	515
MARS	0.406131	7.14716e-22	8.08932e-21	515	515
MED10	0.406096	7.20907e-22	8.15478e-21	515	515
ZNF776	-0.406025	7.3396e-22	8.29773e-21	515	515
NOD1	-0.40599	7.40586e-22	8.3679e-21	515	515
ZBTB44	-0.405949	7.48098e-22	8.44802e-21	515	515
RBM43	-0.405925	7.5265e-22	8.49462e-21	515	515
STRAP	0.405797	7.77324e-22	8.76815e-21	515	515
FOXO4	-0.405783	7.80151e-22	8.79507e-21	515	515
RFTN1	-0.405767	7.8325e-22	8.82503e-21	515	515
SLC25A11	0.405733	7.89881e-22	8.89473e-21	515	515
FANCA	0.405676	8.01306e-22	9.0183e-21	515	515
EIF2B1	0.40555	8.27225e-22	9.30477e-21	515	515
GRID1	-0.405481	8.41554e-22	9.46062e-21	515	514
PDCD2	0.405176	9.08742e-22	1.02102e-20	515	515
RNF125	-0.405114	9.22968e-22	1.03642e-20	515	515
CD34	-0.405074	9.32155e-22	1.04615e-20	515	515
ATAD2	0.405046	9.38847e-22	1.05307e-20	515	515
UQCRQ	0.405013	9.46644e-22	1.06122e-20	515	515
HSF1	0.40494	9.64193e-22	1.08029e-20	515	515
NDUFA7	0.404883	9.78086e-22	1.09524e-20	515	515
CD93	-0.404876	9.7975e-22	1.09649e-20	515	515
AAMP	0.404816	9.94663e-22	1.11255e-20	515	515
TARS	0.404787	1.00184e-21	1.11995e-20	515	515
CDC42BPA	-0.404758	1.00905e-21	1.12738e-20	515	515
RABGAP1	-0.404689	1.02677e-21	1.14654e-20	515	515
SNRPB2	0.404602	1.04937e-21	1.17112e-20	515	515
ZNF589	-0.404433	1.09488e-21	1.22123e-20	515	515
ZC3H13	-0.404327	1.1241e-21	1.25313e-20	515	515
COMMD1	0.404239	1.14925e-21	1.28045e-20	515	515
RPS10	0.404122	1.18331e-21	1.31766e-20	515	515
ZEB2	-0.404071	1.19863e-21	1.33398e-20	515	515
HSD17B6	-0.404057	1.20293e-21	1.33801e-20	515	515
APOO	0.403975	1.22774e-21	1.36485e-20	515	515
OLFML1	-0.403924	1.24362e-21	1.38174e-20	515	515
TPD52L2	0.403903	1.25014e-21	1.38821e-20	515	515
COPS5	0.403849	1.26696e-21	1.4061e-20	515	515
SNX19	-0.40377	1.29247e-21	1.43362e-20	515	515
GNG7	-0.403736	1.30347e-21	1.44503e-20	515	515
DUSP18	-0.403686	1.31964e-21	1.46214e-20	515	515
FDPS	0.403623	1.34075e-21	1.4847e-20	515	515
SLC25A30	-0.403564	1.36071e-21	1.50597e-20	515	515
GSTO1	0.403543	1.36771e-21	1.51288e-20	515	515
ASNA1	0.40353	1.37201e-21	1.5168e-20	515	515
TMEM63A	-0.40339	1.42091e-21	1.56955e-20	515	515
RTKN	0.403389	1.42129e-21	1.56955e-20	515	515
MRPL45	0.403386	1.42221e-21	1.56969e-20	515	515
PAFAH1B1	-0.403289	1.45709e-21	1.60731e-20	515	515
TAF10	0.403233	1.47759e-21	1.62901e-20	515	515
BTF3L4	0.40318	1.4973e-21	1.64983e-20	515	515
TNKS1BP1	-0.403151	1.50835e-21	1.66109e-20	515	515
C19orf10	0.403114	1.52229e-21	1.67552e-20	515	515
MRPL46	0.403035	1.55237e-21	1.70769e-20	515	515
CWF19L1	0.402983	1.57286e-21	1.7289e-20	515	515
NUDT15	0.402981	1.57338e-21	1.7289e-20	515	515
C4orf31	-0.402976	1.5755e-21	1.73028e-20	515	515
HIVEP2	-0.402951	1.58518e-21	1.73996e-20	515	515
MRPS28	0.402938	1.5904e-21	1.74472e-20	515	515
PCDHGA12	-0.402921	1.59733e-21	1.75136e-20	515	514
RACGAP1P	0.402862	1.62109e-21	1.77645e-20	515	478
HIST1H2BO	0.402822	1.637e-21	1.7929e-20	515	441
MECP2	-0.402774	1.65684e-21	1.81363e-20	515	515
UBR1	-0.402739	1.67138e-21	1.82855e-20	515	515
TRIM22	-0.402733	1.67372e-21	1.83011e-20	515	515
ZNF423	-0.402711	1.6831e-21	1.83936e-20	515	515
FIS1	0.402621	1.72119e-21	1.87995e-20	515	515
NICN1	-0.402496	1.77542e-21	1.93813e-20	515	515
SH3PXD2A	-0.402485	1.78033e-21	1.94242e-20	515	515
BZW2	0.402437	1.80193e-21	1.96492e-20	515	515
FNIP1	-0.402368	1.83304e-21	1.99775e-20	515	515
CTR9	-0.402342	1.84471e-21	2.00937e-20	515	515
BCLAF1	-0.402302	1.86318e-21	2.02839e-20	515	515
SC65	0.402065	1.97636e-21	2.15044e-20	515	515
LOC100132707	-0.402051	1.98345e-21	2.15698e-20	515	515
MGRN1	-0.402038	1.98948e-21	2.16236e-20	515	515
AASS	-0.401975	2.021e-21	2.19542e-20	515	515
SIGLECP3	-0.401945	2.03628e-21	2.21082e-20	515	506
ZBTB16	-0.401914	2.05196e-21	2.22664e-20	515	509
MTF1	-0.401904	2.05709e-21	2.23099e-20	515	515
SPTAN1	-0.401828	2.09613e-21	2.2721e-20	515	515
AMBRA1	-0.401799	2.11138e-21	2.28738e-20	515	515
NLE1	0.401643	2.19488e-21	2.37656e-20	515	515
CDKN2D	0.401581	2.2286e-21	2.41176e-20	515	515
TMF1	-0.401562	2.23922e-21	2.42195e-20	515	515
MORC3	-0.401514	2.26632e-21	2.44993e-20	515	515
ACTR3	0.40149	2.2794e-21	2.46274e-20	515	515
KIAA1529	-0.401453	2.30046e-21	2.48415e-20	515	515
TMEM132E	-0.401405	2.32803e-21	2.51256e-20	515	508
C1orf86	0.401385	2.3399e-21	2.52401e-20	515	515
CYP2U1	-0.401292	2.39444e-21	2.58017e-20	515	515
BTBD7	-0.401292	2.39455e-21	2.58017e-20	515	515
C3orf42	-0.401287	2.39739e-21	2.58185e-20	515	513
PDCD6IP	-0.401192	2.45458e-21	2.64202e-20	515	515
LRRC59	0.401188	2.45698e-21	2.64317e-20	515	515
GNPNAT1	0.401147	2.48176e-21	2.6684e-20	515	515
WRAP53	0.401104	2.50877e-21	2.69598e-20	515	515
GLYR1	-0.401061	2.53547e-21	2.72321e-20	515	515
FANCL	0.400949	2.60647e-21	2.79797e-20	515	515
SATB1	-0.400879	2.65218e-21	2.84551e-20	515	515
RCAN2	-0.400826	2.68696e-21	2.88128e-20	515	515
C15orf59	-0.400816	2.69361e-21	2.88685e-20	515	512
TMEM189	0.400661	2.79936e-21	2.99858e-20	515	515
ARTN	0.400593	2.84679e-21	3.04776e-20	515	512
LOC441089	0.400584	2.85269e-21	3.05244e-20	515	515
ADD1	-0.400553	2.87516e-21	3.07483e-20	515	515
DENND4A	-0.400449	2.95002e-21	3.15321e-20	515	515
RASGRP4	-0.400196	3.13978e-21	3.35425e-20	515	515
SMAD6	-0.400007	3.2895e-21	3.51232e-20	515	515
RUNDC2A	-0.39997	3.31967e-21	3.54263e-20	515	515
POLD1	0.399838	3.43004e-21	3.65847e-20	515	515
HECTD1	-0.399786	3.4745e-21	3.70391e-20	515	515
ARL6IP1	0.399746	3.50829e-21	3.73794e-20	515	515
RPL8	0.399742	3.51185e-21	3.73974e-20	515	515
FBXO43	0.399714	3.53668e-21	3.76417e-20	515	515
MANBAL	0.399679	3.56715e-21	3.79458e-20	515	515
UBE2E3	0.399657	3.5863e-21	3.81293e-20	515	515
ANKRD17	-0.399628	3.61197e-21	3.83817e-20	515	515
RALY	0.399593	3.64359e-21	3.86972e-20	515	515
SCO2	0.399521	3.70882e-21	3.9369e-20	515	515
NALCN	-0.399481	3.74512e-21	3.97333e-20	515	514
PTPRD	-0.399402	3.819e-21	4.04956e-20	515	515
ADAMTS17	-0.399364	3.85483e-21	4.08538e-20	515	515
VRK2	0.399347	3.87096e-21	4.10031e-20	515	515
NIP7	0.399328	3.88864e-21	4.11685e-20	515	515
ERVFRDE1	-0.39929	3.9256e-21	4.15378e-20	515	482
ZMAT1	-0.399286	3.92956e-21	4.15577e-20	515	515
E2F8	0.399238	3.97603e-21	4.20269e-20	515	515
ZNF662	-0.399161	4.05262e-21	4.28138e-20	515	515
PUM1	-0.399115	4.09876e-21	4.32784e-20	515	515
GNPTAB	-0.399082	4.13142e-21	4.36002e-20	515	515
SSH2	-0.398925	4.29401e-21	4.52922e-20	515	515
EPB41L1	-0.39881	4.41793e-21	4.65747e-20	515	515
TRMT61B	0.398788	4.4414e-21	4.67974e-20	515	515
RPS15	0.39876	4.47265e-21	4.71019e-20	515	515
YAP1	-0.398691	4.54818e-21	4.7872e-20	515	515
GPC4	-0.398625	4.62299e-21	4.86339e-20	515	515
C17orf95	0.39855	4.70922e-21	4.95149e-20	515	515
NEDD9	-0.398545	4.71452e-21	4.95446e-20	515	515
KIAA0754	-0.398432	4.84684e-21	5.09084e-20	515	515
METTL14	-0.398412	4.87104e-21	5.11357e-20	515	515
MRPS5	0.398196	5.13574e-21	5.38862e-20	515	515
HSF2BP	0.398191	5.1423e-21	5.39267e-20	515	515
MRPS18A	0.398067	5.3012e-21	5.55639e-20	515	515
MAZ	0.398033	5.34554e-21	5.59993e-20	515	515
GHR	-0.398002	5.3862e-21	5.63956e-20	515	515
TNIK	-0.397997	5.3927e-21	5.64342e-20	515	515
CLEC4F	-0.397991	5.40041e-21	5.64853e-20	515	477
COX4I1	0.397965	5.43489e-21	5.68162e-20	515	515
NOP58	0.397923	5.49111e-21	5.73558e-20	515	515
PIGC	0.397923	5.49225e-21	5.73558e-20	515	515
ANKRD50	-0.397863	5.57313e-21	5.81701e-20	515	515
UBR3	-0.397806	5.65112e-21	5.89534e-20	515	515
LOC92249	-0.397714	5.78005e-21	6.02668e-20	515	515
YTHDC1	-0.397692	5.81166e-21	6.05649e-20	515	515
ZNF25	-0.397611	5.92782e-21	6.17432e-20	515	515
FKBPL	0.397561	5.99986e-21	6.2461e-20	515	515
BANK1	-0.397401	6.23932e-21	6.49201e-20	515	515
ISG15	0.397349	6.31946e-21	6.57198e-20	515	515
LOC81691	0.397345	6.32664e-21	6.57602e-20	515	515
PTPRJ	-0.397273	6.43888e-21	6.6892e-20	515	515
DNLZ	0.397224	6.51581e-21	6.76561e-20	515	515
PLCXD3	-0.397091	6.73187e-21	6.98632e-20	515	511
UQCRFS1	0.397039	6.81809e-21	7.07213e-20	515	515
MDN1	-0.396994	6.89338e-21	7.14652e-20	515	515
C12orf52	0.396982	6.91208e-21	7.1622e-20	515	515
GATC	0.396842	7.15372e-21	7.40873e-20	515	515
C18orf54	0.396836	7.16446e-21	7.41601e-20	515	515
COMMD8	0.396804	7.21912e-21	7.46872e-20	515	515
C12orf32	0.3968	7.22687e-21	7.47288e-20	515	515
PRKRA	0.396698	7.40994e-21	7.65821e-20	515	515
MICAL2	-0.39662	7.55134e-21	7.80032e-20	515	515
BCOR	-0.396564	7.65511e-21	7.90342e-20	515	515
MRPL20	0.39644	7.88946e-21	8.14117e-20	515	515
SASS6	0.396347	8.0709e-21	8.32411e-20	515	515
ETV1	-0.396331	8.10363e-21	8.35355e-20	515	515
NOTCH1	-0.396309	8.1457e-21	8.39259e-20	515	515
IFT140	-0.396235	8.29448e-21	8.54148e-20	515	515
SMCR8	-0.396201	8.364e-21	8.60863e-20	515	515
OCLN	-0.396096	8.58003e-21	8.82644e-20	515	515
EHD2	-0.396092	8.5886e-21	8.83071e-20	515	515
LOC100144603	0.395876	9.05274e-21	9.30315e-20	515	514
C6orf155	-0.395848	9.11353e-21	9.3608e-20	515	508
HYLS1	0.395789	9.24448e-21	9.49043e-20	515	515
SMG1	-0.395784	9.25729e-21	9.4987e-20	515	515
LOC100190986	-0.395715	9.41341e-21	9.65394e-20	515	515
PEG3	-0.395637	9.59302e-21	9.8331e-20	515	515
PSMA1	0.395604	9.67069e-21	9.90763e-20	515	515
MED8	0.395263	1.05064e-20	1.07583e-19	515	515
DUSP13	0.395091	1.09538e-20	1.12106e-19	515	452
VPS39	-0.395005	1.11858e-20	1.14422e-19	515	515
ACAT2	0.394999	1.12008e-20	1.14518e-19	515	515
ATRN	-0.394841	1.16376e-20	1.18923e-19	515	515
ZNF763	-0.394703	1.2035e-20	1.2292e-19	515	515
RNF20	-0.394621	1.22751e-20	1.25309e-19	515	515
FCGBP	-0.394524	1.25669e-20	1.28222e-19	515	515
PPP1R13B	-0.39447	1.27321e-20	1.29841e-19	515	515
SPAG9	-0.394444	1.28141e-20	1.30611e-19	515	515
ITPR3	-0.394272	1.33573e-20	1.36079e-19	515	515
DHX29	-0.394114	1.38803e-20	1.41335e-19	515	515
C2orf76	0.394027	1.41741e-20	1.44252e-19	515	515
TRAPPC10	-0.393854	1.47801e-20	1.50343e-19	515	515
ORC4L	0.393848	1.47995e-20	1.50464e-19	515	515
TEP1	-0.393815	1.49176e-20	1.51588e-19	515	515
ACACB	-0.393729	1.52311e-20	1.54694e-19	515	515
GATA6	-0.393456	1.62709e-20	1.65171e-19	515	515
TDG	0.393351	1.66882e-20	1.69321e-19	515	515
DHFRL1	-0.393312	1.6847e-20	1.70847e-19	515	515
CCND2	-0.393275	1.69951e-20	1.7226e-19	515	515
APEX1	0.393203	1.7292e-20	1.75181e-19	515	515
MLF2	0.393116	1.76593e-20	1.78812e-19	515	515
SLTM	-0.393073	1.78425e-20	1.80575e-19	515	515
TMEM126B	0.393013	1.81035e-20	1.83124e-19	515	515
FADD	0.392978	1.82578e-20	1.84591e-19	515	515
CIDECP	0.392937	1.84387e-20	1.86326e-19	515	515
ZBTB47	-0.392898	1.86121e-20	1.87984e-19	515	515
C11orf51	0.392878	1.87012e-20	1.88788e-19	515	515
SARM1	-0.392811	1.90072e-20	1.9178e-19	515	515
TMEM85	0.392779	1.91528e-20	1.93152e-19	515	515
WDR7	-0.392767	1.92087e-20	1.93618e-19	515	515
DNAJC8	0.392759	1.92463e-20	1.93899e-19	515	515
POLDIP2	0.392752	1.92763e-20	1.94103e-19	515	515
NEK1	-0.392689	1.95731e-20	1.96992e-19	515	515
KIAA1244	-0.392685	1.95919e-20	1.97083e-19	515	515
POLR1C	0.392662	1.96987e-20	1.98057e-19	515	515
MECOM	-0.392658	1.97218e-20	1.9819e-19	515	515
RANBP2	-0.392589	2.00481e-20	2.01368e-19	515	515
MBD5	-0.392557	2.02058e-20	2.0285e-19	515	515
PRDX1	0.392518	2.03971e-20	2.04667e-19	515	515
LOC92973	-0.392471	2.0625e-20	2.0685e-19	515	511
PTPRM	-0.392265	2.16728e-20	2.1725e-19	515	515
NFASC	-0.392252	2.17395e-20	2.17809e-19	515	515
VPS53	-0.391946	2.33996e-20	2.34324e-19	515	515
SCAI	-0.391696	2.48444e-20	2.48668e-19	515	515
SUPT4H1	0.391513	2.59635e-20	2.59739e-19	515	515
SLC9A1	-0.39149	2.61069e-20	2.61043e-19	515	515
[truncated: 17,989 more rows]

## Sheet: Sheet1
DTYMK	NME3
BIRC5	NME4
MRPL12	NT5C1A
CENPM	NT5C
UBE2T	RRM2B
H2AFZ	CMPK2
OIP5	NT5E
POP7	DCK
THOC4	RRM1
FAM64A	ENTPD3
CKS1B	NME1
CDKN3	NT5C2
SNRPG	DHFR
CENPW	ENTPD8
HJURP	ENSG00000250741
NME1	NT5C1B
SNRPB	NT5C3B
NUF2	GUK1
SPC25	NT5C3A
CDC20	ENTPD1
AURKB	NME7
DDX39	AK9
ANAPC11	NME6
MRPL11	DUT
RFC2	NT5M
RNASEH2A	NME1-NME2
MRPS12	NME2
TK1	RRM2
CDC45	UMPS
CCNB2	TK2
CDCA3	TYMS
BOLA3	C2orf54
UBE2S	THAP4
TROAP	KIAA0101
CKS2	TK1
CENPA	LIG1
STRA13	MAD2L1
GINS2	CDC7
RANBP1	NME5
ORC6L	DCTD
NUDT1	DPYD
KIAA0101	GAL3ST2
ECE2	NEU2
CCNB1	NEU4
POC1A	AK2
MAD2L1	ANKMY1
HSPE1	BLOC1S4
EPR1	CCT6A
TRAIP	CDC6
TUBA1C	CMPK1
FYCO1
KIAA0430
AKAP13
APC
RAPGEF2
VPS13D
MACF1
ZBTB4
HERC1
SMARCA2
KIAA1109
SGK269
NFIX
KIAA0240
ATRX
PDPK1
PIK3R1
ARHGEF12
C5orf41
C1QTNF7
LOC100129034
CRY2
ATXN7
SNX30
PRICKLE2
MYO9A
TRANK1
DOCK9
KIAA0494
TNS1
VPS13C
XPC
ATXN1L
MAGI1
TGFBR2
SCN7A
BTBD9
UTRN
SLC41A1
SYNE1
MTR
SNX29
TLR5
KIAA2018
SHROOM4
MYCBP2
A2M
REV3L
AFF1
MAST4
