# Supplementary material for: Deoxythymidylate Kinase as a Promising Marker for Predicting Prognosis and Immune Cell Infiltration of Pan-cancer
Source: Front Mol Biosci. 2022 Jul 12;9:887059. doi: 10.3389/fmolb.2022.887059 (PMC9315941; doi:10.3389/fmolb.2022.887059)
Supplement: Supplementary file 1 [file DataSheet1.zip › supplementary files/supplementary file 9.xlsx]

## Sheet: 00007732-425013341
TYPE	ID_NAME	ID_DESCRIPTION	DATA_POSTPROCESSING	DATASET	CANCER TYPE	SUBTYPE	ENDPOINT	COHORT	CONTRIBUTOR	ARRAY TYPE	PROBE ID	N	CUTPOINT	MINIMUM P-VALUE	CORRECTED P-VALUE	ln(HR-high / HR-low)	COX P-VALUE	ln(HR)	HR [95% CI-low CI-upp]
GENE	DTYMK	deoxythymidylate kinase (thymidylate kinase)	None	GSE5287	Bladder cancer		Overall Survival	Aarhus (1995-2004)	Als	HG-U133A	203270_at	30	0.333333	0.141744	-	-0.623629	0.702603	-0.22468	0.80 [0.25 - 2.53]
GENE	DTYMK	deoxythymidylate kinase (thymidylate kinase)	None	GSE13507	Bladder cancer		Overall Survival	CNUH	Kim	Human-6 v2	ILMN_1716445	165	0.872727	0.0557986	-	0.624468	0.299077	0.13242	1.14 [0.89 - 1.47]
GENE	DTYMK	deoxythymidylate kinase (thymidylate kinase)	None	GSE13507	Bladder cancer	Transitional cell carcinoma	Disease Specific Survival	CNUH	Kim	Human-6 v2	ILMN_1716445	165	0.872727	0.00105816	0.0267218	1.21401	0.0481262	0.379509	1.46 [1.00 - 2.13]
GENE	DTYMK	deoxythymidylate kinase (thymidylate kinase)	None	GSE12417-GPL96	Blood cancer	AML	Overall Survival	AMLCG (1999-2003)	Metzeler	HG-U133A	203270_at	163	0.196319	0.0599609	-	-0.436953	0.532682	-0.163695	0.85 [0.51 - 1.42]
GENE	DTYMK	deoxythymidylate kinase (thymidylate kinase)	None	GSE12417-GPL570	Blood cancer	AML	Overall Survival	AMLCG (2004)	Metzeler	HG-U133_Plus_2	1565693_at	79	0.341772	0.08542	-	-0.507766	0.362331	-0.766973	0.46 [0.09 - 2.42]
GENE	DTYMK	deoxythymidylate kinase (thymidylate kinase)	None	GSE12417-GPL570	Blood cancer	AML	Overall Survival	AMLCG (2004)	Metzeler	HG-U133_Plus_2	1565694_at	79	0.873418	0.0410677	0.434914	0.744961	0.932839	-0.0774714	0.93 [0.15 - 5.61]
GENE	DTYMK	deoxythymidylate kinase (thymidylate kinase)	None	GSE12417-GPL570	Blood cancer	AML	Overall Survival	AMLCG (2004)	Metzeler	HG-U133_Plus_2	203270_at	79	0.898734	0.125036	-	0.625718	0.755204	-0.0932921	0.91 [0.51 - 1.64]
GENE	DTYMK	deoxythymidylate kinase (thymidylate kinase)	None	GSE12417-GPL570	Blood cancer	AML	Overall Survival	AMLCG (2004)	Metzeler	HG-U133_Plus_2	1553983_at	79	0.101266	0.0809484	-	-0.709795	0.474576	-0.413316	0.66 [0.21 - 2.05]
GENE	DTYMK	deoxythymidylate kinase (thymidylate kinase)	None	GSE12417-GPL570	Blood cancer	AML	Overall Survival	AMLCG (2004)	Metzeler	HG-U133_Plus_2	1553984_s_at	79	0.886076	0.0748465	-	0.685205	0.397255	0.1801	1.20 [0.79 - 1.82]
GENE	DTYMK	deoxythymidylate kinase (thymidylate kinase)	None	GSE5122	Blood cancer	AML	Overall Survival	San Diego	Raponi	HG-U133A	203270_at	58	0.896552	0.122322	-	-0.787897	0.956712	-0.0103752	0.99 [0.68 - 1.44]
GENE	DTYMK	deoxythymidylate kinase (thymidylate kinase)	None	GSE8970	Blood cancer	AML	Overall Survival	San Diego	Raponi	HG-U133A	203270_at	34	0.382353	0.327532	-	-0.384727	0.584241	-0.125134	0.88 [0.56 - 1.38]
GENE	DTYMK	deoxythymidylate kinase (thymidylate kinase)	None	GSE4475	Blood cancer	B-cell lymphoma	Overall Survival	Berlin (2003-2005)	Hummel	HG-U133A	203270_at	158	0.594937	0.00157563	0.037219	-0.813378	0.0501983	-0.531009	0.59 [0.35 - 1.00]
GENE	DTYMK	deoxythymidylate kinase (thymidylate kinase)	None	E-TABM-346	Blood cancer	DLBCL	Event Free Survival	GELA (1998-2000)	Jais	HG-U133A	203270_at	53	0.433962	0.0361105	0.400394	-0.714201	0.214307	-0.576663	0.56 [0.23 - 1.40]
GENE	DTYMK	deoxythymidylate kinase (thymidylate kinase)	None	E-TABM-346	Blood cancer	DLBCL	Overall Survival	GELA (1998-2000)	Jais	HG-U133A	203270_at	53	0.113208	0.0268581	0.328758	-1.04706	0.327892	-0.483473	0.62 [0.23 - 1.62]
GENE	DTYMK	deoxythymidylate kinase (thymidylate kinase)	None	GSE16131-GPL96	Blood cancer	Follicular lymphoma	Overall Survival	NCI (1974-2001)	Dave	HG-U133A	203270_at	180	0.85	0.0975416	-	0.444412	0.672736	0.12858	1.14 [0.63 - 2.07]
GENE	DTYMK	deoxythymidylate kinase (thymidylate kinase)	None	GSE2658	Blood cancer	Multiple myeloma	Disease Specific Survival	Arkansas	Zhan	HG-U133_Plus_2	203270_at	559	0.745975	0.00211435	0.0474051	0.666104	0.00136866	0.385435	1.47 [1.16 - 1.86]
GENE	DTYMK	deoxythymidylate kinase (thymidylate kinase)	None	GSE2658	Blood cancer	Multiple myeloma	Disease Specific Survival	Arkansas	Zhan	HG-U133_Plus_2	1565693_at	559	0.313059	0.000599317	0.0165367	-0.690192	0.045622	-0.286484	0.75 [0.57 - 0.99]
GENE	DTYMK	deoxythymidylate kinase (thymidylate kinase)	None	GSE2658	Blood cancer	Multiple myeloma	Disease Specific Survival	Arkansas	Zhan	HG-U133_Plus_2	1565694_at	559	0.322004	0.0336279	0.382164	-0.438062	0.346352	-0.154158	0.86 [0.62 - 1.18]
GENE	DTYMK	deoxythymidylate kinase (thymidylate kinase)	None	GSE2658	Blood cancer	Multiple myeloma	Disease Specific Survival	Arkansas	Zhan	HG-U133_Plus_2	1553983_at	559	0.243292	0.011839	0.183187	-0.582951	0.935182	0.0231209	1.02 [0.59 - 1.79]
GENE	DTYMK	deoxythymidylate kinase (thymidylate kinase)	None	GSE2658	Blood cancer	Multiple myeloma	Disease Specific Survival	Arkansas	Zhan	HG-U133_Plus_2	1553984_s_at	559	0.633274	0.00224901	0.0498582	0.603345	0.00434063	0.911855	2.49 [1.33 - 4.66]
GENE	DTYMK	deoxythymidylate kinase (thymidylate kinase)	None	GSE4271-GPL96	Brain cancer	Astrocytoma	Overall Survival	MDA	Phillips	HG-U133A	203270_at	77	0.545455	4.52756e-05	0.00173565	1.04293	0.00869688	0.756805	2.13 [1.21 - 3.75]
GENE	DTYMK	deoxythymidylate kinase (thymidylate kinase)	None	GSE7696	Brain cancer	Glioblastoma	Overall Survival	Lausanne	Murat	HG-U133_Plus_2	203270_at	70	0.2	0.230289	-	-0.383199	0.663339	0.162349	1.18 [0.57 - 2.44]
GENE	DTYMK	deoxythymidylate kinase (thymidylate kinase)	None	GSE7696	Brain cancer	Glioblastoma	Overall Survival	Lausanne	Murat	HG-U133_Plus_2	1565693_at	70	0.114286	0.136562	-	-0.569329	0.907315	-0.174389	0.84 [0.04 - 15.82]
GENE	DTYMK	deoxythymidylate kinase (thymidylate kinase)	None	GSE7696	Brain cancer	Glioblastoma	Overall Survival	Lausanne	Murat	HG-U133_Plus_2	1565694_at	70	0.485714	0.051991	-	-0.520986	0.716902	-0.308329	0.73 [0.14 - 3.89]
GENE	DTYMK	deoxythymidylate kinase (thymidylate kinase)	None	GSE7696	Brain cancer	Glioblastoma	Overall Survival	Lausanne	Murat	HG-U133_Plus_2	1553983_at	70	0.142857	0.358929	-	-0.3407	0.818798	-0.13023	0.88 [0.29 - 2.68]
GENE	DTYMK	deoxythymidylate kinase (thymidylate kinase)	None	GSE7696	Brain cancer	Glioblastoma	Overall Survival	Lausanne	Murat	HG-U133_Plus_2	1553984_s_at	70	0.557143	0.204815	-	-0.343211	0.868921	-0.0551586	0.95 [0.49 - 1.82]
GENE	DTYMK	deoxythymidylate kinase (thymidylate kinase)	None	MGH-glioma	Brain cancer	Glioma	Overall Survival	CBTTB, MGH, BWH, CH	Nutt	HG-U95A	1136_at	50	0.54	0.00444176	0.0861997	1.06295	0.232679	0.345915	1.41 [0.80 - 2.49]
GENE	DTYMK	deoxythymidylate kinase (thymidylate kinase)	None	GSE4412-GPL96	Brain cancer	Glioma	Overall Survival	UCLA (1996-2003)	Freije	HG-U133A	203270_at	74	0.716216	0.000640944	0.0175078	1.01855	0.0309308	0.676035	1.97 [1.06 - 3.63]
GENE	DTYMK	deoxythymidylate kinase (thymidylate kinase)	None	GSE16581	Brain cancer	Meningioma	Overall Survival	UCLA	Lee	HG-U133_Plus_2	203270_at	67	0.597015	0.00543864	0.101101	1.9282	0.120164	1.80776	6.10 [0.62 - 59.60]
GENE	DTYMK	deoxythymidylate kinase (thymidylate kinase)	None	GSE16581	Brain cancer	Meningioma	Overall Survival	UCLA	Lee	HG-U133_Plus_2	1553983_at	67	0.149254	0.165498	-	15.3148	0.567239	0.809022	2.25 [0.14 - 35.90]
GENE	DTYMK	deoxythymidylate kinase (thymidylate kinase)	None	GSE16581	Brain cancer	Meningioma	Overall Survival	UCLA	Lee	HG-U133_Plus_2	1553984_s_at	67	0.268657	0.185189	-	-0.868242	0.839235	-0.306191	0.74 [0.04 - 14.18]
GENE	DTYMK	deoxythymidylate kinase (thymidylate kinase)	None	GSE16581	Brain cancer	Meningioma	Overall Survival	UCLA	Lee	HG-U133_Plus_2	1565693_at	67	0.373134	0.00716553	0.125256	-1.87392	0.0588191	-5.17736	0.01 [0.00 - 1.21]
GENE	DTYMK	deoxythymidylate kinase (thymidylate kinase)	None	GSE16581	Brain cancer	Meningioma	Overall Survival	UCLA	Lee	HG-U133_Plus_2	1565694_at	67	0.597015	0.0390713	0.421299	-1.9115	0.203229	-2.50946	0.08 [0.00 - 3.88]
GENE	DTYMK	deoxythymidylate kinase (thymidylate kinase)	None	GSE19615	Breast cancer		Distant Metastasis Free Survival	DF/HCC	Li	HG-U133_Plus_2	203270_at	115	0.286957	0.0553246	-	-0.986394	0.586421	-0.385961	0.68 [0.17 - 2.73]
GENE	DTYMK	deoxythymidylate kinase (thymidylate kinase)	None	GSE19615	Breast cancer		Distant Metastasis Free Survival	DF/HCC	Li	HG-U133_Plus_2	1553983_at	115	0.130435	0.250904	-	-0.728182	0.703339	0.378722	1.46 [0.21 - 10.26]
GENE	DTYMK	deoxythymidylate kinase (thymidylate kinase)	None	GSE19615	Breast cancer		Distant Metastasis Free Survival	DF/HCC	Li	HG-U133_Plus_2	1553984_s_at	115	0.252174	0.311359	-	-0.557446	0.992934	0.00699987	1.01 [0.21 - 4.74]
GENE	DTYMK	deoxythymidylate kinase (thymidylate kinase)	None	GSE19615	Breast cancer		Distant Metastasis Free Survival	DF/HCC	Li	HG-U133_Plus_2	1565693_at	115	0.8	0.391016	-	0.503012	0.756904	0.168022	1.18 [0.41 - 3.43]
GENE	DTYMK	deoxythymidylate kinase (thymidylate kinase)	None	GSE19615	Breast cancer		Distant Metastasis Free Survival	DF/HCC	Li	HG-U133_Plus_2	1565694_at	115	0.417391	0.272695	-	0.6377	0.896798	0.098138	1.10 [0.25 - 4.86]
GENE	DTYMK	deoxythymidylate kinase (thymidylate kinase)	None	GSE3143	Breast cancer		Overall Survival	Duke	Bild	HG-U95A	1136_at	158	0.107595	0.142129	-	-0.59329	0.654041	-0.208033	0.81 [0.33 - 2.02]
GENE	DTYMK	deoxythymidylate kinase (thymidylate kinase)	None	GSE7849	Breast cancer		Disease Free Survival	Duke (1990-2001)	Anders	HG-U95A	1136_at	76	0.342105	0.0969729	-	-0.838891	0.647876	-0.372788	0.69 [0.14 - 3.41]
GENE	DTYMK	deoxythymidylate kinase (thymidylate kinase)	None	GSE12276	Breast cancer		Relapse Free Survival	EMC	Bos	HG-U133_Plus_2	1553984_s_at	204	0.671569	0.0524398	-	0.288676	0.363219	0.173713	1.19 [0.82 - 1.73]
GENE	DTYMK	deoxythymidylate kinase (thymidylate kinase)	None	GSE12276	Breast cancer		Relapse Free Survival	EMC	Bos	HG-U133_Plus_2	1565693_at	204	0.436274	0.00542408	0.100889	-0.392085	0.0308008	-0.165206	0.85 [0.73 - 0.98]
GENE	DTYMK	deoxythymidylate kinase (thymidylate kinase)	None	GSE12276	Breast cancer		Relapse Free Survival	EMC	Bos	HG-U133_Plus_2	1565694_at	204	0.313726	0.116817	-	-0.237194	0.546177	-0.0551688	0.95 [0.79 - 1.13]
GENE	DTYMK	deoxythymidylate kinase (thymidylate kinase)	None	GSE12276	Breast cancer		Relapse Free Survival	EMC	Bos	HG-U133_Plus_2	203270_at	204	0.5	0.039165	0.421946	0.286131	0.333397	0.166143	1.18 [0.84 - 1.65]
GENE	DTYMK	deoxythymidylate kinase (thymidylate kinase)	None	GSE12276	Breast cancer		Relapse Free Survival	EMC	Bos	HG-U133_Plus_2	1553983_at	204	0.161765	0.000420525	0.0122187	-0.675121	0.0757635	-0.392455	0.68 [0.44 - 1.04]
GENE	DTYMK	deoxythymidylate kinase (thymidylate kinase)	None	GSE6532-GPL570	Breast cancer		Distant Metastasis Free Survival	GUYT	Loi	HG-U133_Plus_2	203270_at	87	0.804598	0.0477982	0.478241	0.81178	0.317655	0.410232	1.51 [0.67 - 3.37]
GENE	DTYMK	deoxythymidylate kinase (thymidylate kinase)	None	GSE6532-GPL570	Breast cancer		Relapse Free Survival	GUYT	Loi	HG-U133_Plus_2	1553983_at	87	0.747126	0.0198413	0.266442	0.877279	0.838943	0.132101	1.14 [0.32 - 4.08]
GENE	DTYMK	deoxythymidylate kinase (thymidylate kinase)	None	GSE6532-GPL570	Breast cancer		Distant Metastasis Free Survival	GUYT	Loi	HG-U133_Plus_2	1553983_at	87	0.747126	0.0198413	0.266442	0.877279	0.838943	0.132101	1.14 [0.32 - 4.08]
GENE	DTYMK	deoxythymidylate kinase (thymidylate kinase)	None	GSE6532-GPL570	Breast cancer		Relapse Free Survival	GUYT	Loi	HG-U133_Plus_2	1553984_s_at	87	0.827586	0.00447672	0.0867364	1.1034	0.31083	0.442684	1.56 [0.66 - 3.66]
GENE	DTYMK	deoxythymidylate kinase (thymidylate kinase)	None	GSE6532-GPL570	Breast cancer		Distant Metastasis Free Survival	GUYT	Loi	HG-U133_Plus_2	1553984_s_at	87	0.827586	0.00447672	0.0867364	1.1034	0.31083	0.442684	1.56 [0.66 - 3.66]
GENE	DTYMK	deoxythymidylate kinase (thymidylate kinase)	None	GSE6532-GPL570	Breast cancer		Relapse Free Survival	GUYT	Loi	HG-U133_Plus_2	1565693_at	87	0.436782	0.053868	-	-0.721499	0.983061	-0.019753	0.98 [0.16 - 6.07]
GENE	DTYMK	deoxythymidylate kinase (thymidylate kinase)	None	GSE6532-GPL570	Breast cancer		Distant Metastasis Free Survival	GUYT	Loi	HG-U133_Plus_2	1565693_at	87	0.436782	0.053868	-	-0.721499	0.983061	-0.019753	0.98 [0.16 - 6.07]
GENE	DTYMK	deoxythymidylate kinase (thymidylate kinase)	None	GSE6532-GPL570	Breast cancer		Relapse Free Survival	GUYT	Loi	HG-U133_Plus_2	1565694_at	87	0.229885	0.0146006	0.21376	-0.914078	0.669306	-0.458216	0.63 [0.08 - 5.18]
GENE	DTYMK	deoxythymidylate kinase (thymidylate kinase)	None	GSE6532-GPL570	Breast cancer		Distant Metastasis Free Survival	GUYT	Loi	HG-U133_Plus_2	1565694_at	87	0.229885	0.0146006	0.21376	-0.914078	0.669306	-0.458216	0.63 [0.08 - 5.18]
GENE	DTYMK	deoxythymidylate kinase (thymidylate kinase)	None	GSE6532-GPL570	Breast cancer		Relapse Free Survival	GUYT	Loi	HG-U133_Plus_2	203270_at	87	0.804598	0.0477982	0.478241	0.81178	0.317655	0.410232	1.51 [0.67 - 3.37]
GENE	DTYMK	deoxythymidylate kinase (thymidylate kinase)	None	GSE9195	Breast cancer		Distant Metastasis Free Survival	GUYT2	Loi	HG-U133_Plus_2	1565693_at	77	0.142857	0.133207	-	-0.995223	0.68615	-1.00677	0.37 [0.00 - 48.26]
GENE	DTYMK	deoxythymidylate kinase (thymidylate kinase)	None	GSE9195	Breast cancer		Distant Metastasis Free Survival	GUYT2	Loi	HG-U133_Plus_2	1565694_at	77	0.792208	0.0104294	0.166644	1.48484	0.104497	3.11901	22.62 [0.52 - 977.15]
GENE	DTYMK	deoxythymidylate kinase (thymidylate kinase)	None	GSE9195	Breast cancer		Distant Metastasis Free Survival	GUYT2	Loi	HG-U133_Plus_2	203270_at	77	0.792208	0.107804	-	0.996678	0.45176	0.476292	1.61 [0.47 - 5.57]
GENE	DTYMK	deoxythymidylate kinase (thymidylate kinase)	None	GSE9195	Breast cancer		Relapse Free Survival	GUYT2	Loi	HG-U133_Plus_2	1553983_at	77	0.779221	0.106697	-	0.890489	0.702325	0.2959	1.34 [0.29 - 6.13]
GENE	DTYMK	deoxythymidylate kinase (thymidylate kinase)	None	GSE9195	Breast cancer		Relapse Free Survival	GUYT2	Loi	HG-U133_Plus_2	1553984_s_at	77	0.116883	0.160317	-	-0.894561	0.835248	0.118162	1.13 [0.37 - 3.43]
GENE	DTYMK	deoxythymidylate kinase (thymidylate kinase)	None	GSE9195	Breast cancer		Relapse Free Survival	GUYT2	Loi	HG-U133_Plus_2	203270_at	77	0.12987	0.216426	-	-0.793169	0.749978	0.179945	1.20 [0.40 - 3.62]
GENE	DTYMK	deoxythymidylate kinase (thymidylate kinase)	None	GSE9195	Breast cancer		Relapse Free Survival	GUYT2	Loi	HG-U133_Plus_2	1565693_at	77	0.155844	0.113227	-	-0.919751	0.601566	-1.13797	0.32 [0.00 - 22.96]
GENE	DTYMK	deoxythymidylate kinase (thymidylate kinase)	None	GSE9195	Breast cancer		Distant Metastasis Free Survival	GUYT2	Loi	HG-U133_Plus_2	1553983_at	77	0.779221	0.0176658	0.245318	1.38787	0.395468	0.754003	2.13 [0.37 - 12.10]
GENE	DTYMK	deoxythymidylate kinase (thymidylate kinase)	None	GSE9195	Breast cancer		Relapse Free Survival	GUYT2	Loi	HG-U133_Plus_2	1565694_at	77	0.883117	0.000496332	0.0140813	1.75706	0.00957783	4.54286	93.96 [3.02 - 2921.23]
GENE	DTYMK	deoxythymidylate kinase (thymidylate kinase)	None	GSE9195	Breast cancer		Distant Metastasis Free Survival	GUYT2	Loi	HG-U133_Plus_2	1553984_s_at	77	0.454545	0.0684	-	1.33966	0.517681	0.415745	1.52 [0.43 - 5.34]
GENE	DTYMK	deoxythymidylate kinase (thymidylate kinase)	None	GSE12093	Breast cancer		Distant Metastasis Free Survival	IO, NCI, TUM, CCF (1992-2000)	Zhang	HG-U133A	203270_at	136	0.897059	3.10207e-06	0.000153924	1.88062	0.000130334	2.43944	11.47 [3.29 - 40.01]
GENE	DTYMK	deoxythymidylate kinase (thymidylate kinase)	None	GSE11121	Breast cancer		Distant Metastasis Free Survival	Mainz (1988-1998)	Schmidt	HG-U133A	203270_at	200	0.895	8.45465e-05	0.00302031	1.33211	0.0168867	1.01829	2.77 [1.20 - 6.38]
GENE	DTYMK	deoxythymidylate kinase (thymidylate kinase)	None	GSE1378	Breast cancer		Relapse Free Survival	MGH (1987-2000)	Ma	Arcturus 22k	14188	60	0.85	0.000252973	0.00788294	1.44399	0.229861	0.396681	1.49 [0.78 - 2.84]
GENE	DTYMK	deoxythymidylate kinase (thymidylate kinase)	None	GSE1379	Breast cancer		Relapse Free Survival	MGH (1987-2000)	Ma	Arcturus 22k	14188	60	0.85	0.000252973	0.00788294	1.44399	0.185697	0.512626	1.67 [0.78 - 3.57]
GENE	DTYMK	deoxythymidylate kinase (thymidylate kinase)	None	GSE9893	Breast cancer		Overall Survival	Montpellier, Bordeaux, Turin (1989-2001)	Chanrion	MLRG Human 21K V12.0	9070	155	0.174194	0.000497439	0.0141082	-0.978131	0.118541	-0.258308	0.77 [0.56 - 1.07]
GENE	DTYMK	deoxythymidylate kinase (thymidylate kinase)	None	GSE2034	Breast cancer		Distant Metastasis Free Survival	Rotterdam (1980-1995)	Wang	HG-U133A	203270_at	286	0.125874	0.0581228	-	0.68278	0.0906568	0.465881	1.59 [0.93 - 2.73]
GENE	DTYMK	deoxythymidylate kinase (thymidylate kinase)	None	GSE1456-GPL96	Breast cancer		Relapse Free Survival	Stockholm (1994-1996)	Pawitan	HG-U133A	203270_at	159	0.792453	2.84103e-07	1.69777e-05	1.4919	0.00739558	1.11781	3.06 [1.35 - 6.93]
GENE	DTYMK	deoxythymidylate kinase (thymidylate kinase)	None	GSE1456-GPL96	Breast cancer		Disease Specific Survival	Stockholm (1994-1996)	Pawitan	HG-U133A	203270_at	159	0.842767	6.07667e-07	3.43501e-05	1.66673	0.0214551	1.13027	3.10 [1.18 - 8.11]
GENE	DTYMK	deoxythymidylate kinase (thymidylate kinase)	None	GSE1456-GPL96	Breast cancer		Overall Survival	Stockholm (1994-1996)	Pawitan	HG-U133A	203270_at	159	0.842767	5.96775e-05	0.00221877	1.25024	0.0686766	0.767219	2.15 [0.94 - 4.92]
GENE	DTYMK	deoxythymidylate kinase (thymidylate kinase)	None	GSE7378	Breast cancer		Disease Free Survival	UCSF	Zhou	U133AAofAv2	203270_at	54	0.814815	0.00024185	0.00758145	2.21362	0.00721987	1.63491	5.13 [1.56 - 16.91]
GENE	DTYMK	deoxythymidylate kinase (thymidylate kinase)	None	E-TABM-158	Breast cancer		Relapse Free Survival	UCSF, CPMC (1989-1997)	Chin	HG-U133A	203270_at	117	0.376068	0.0872138	-	-0.537131	0.324502	-0.319276	0.73 [0.39 - 1.37]
GENE	DTYMK	deoxythymidylate kinase (thymidylate kinase)	None	E-TABM-158	Breast cancer		Disease Specific Survival	UCSF, CPMC (1989-1997)	Chin	HG-U133A	203270_at	117	0.794872	0.0132989	0.199628	-2.10964	0.0138431	-0.930699	0.39 [0.19 - 0.83]
GENE	DTYMK	deoxythymidylate kinase (thymidylate kinase)	None	E-TABM-158	Breast cancer		Distant Metastasis Free Survival	UCSF, CPMC (1989-1997)	Chin	HG-U133A	203270_at	117	0.111111	0.0272365	0.331901	-0.990696	0.220636	-0.483147	0.62 [0.28 - 1.34]
GENE	DTYMK	deoxythymidylate kinase (thymidylate kinase)	None	E-TABM-158	Breast cancer		Overall Survival	UCSF, CPMC (1989-1997)	Chin	HG-U133A	203270_at	117	0.376068	0.0872138	-	-0.537131	0.324502	-0.319276	0.73 [0.39 - 1.37]
GENE	DTYMK	deoxythymidylate kinase (thymidylate kinase)	None	GSE3494-GPL96	Breast cancer		Disease Specific Survival	Uppsala (1987-1989)	Miller	HG-U133A	203270_at	236	0.847458	2.45686e-06	0.000124332	1.27441	0.00256786	1.45442	4.28 [1.66 - 11.02]
GENE	DTYMK	deoxythymidylate kinase (thymidylate kinase)	None	GSE4922-GPL96	Breast cancer		Disease Free Survival	Uppsala (1987-1989)	Ivshina	HG-U133A	203270_at	249	0.835341	3.84994e-05	0.00150203	0.967823	0.0181011	0.92016	2.51 [1.17 - 5.38]
GENE	DTYMK	deoxythymidylate kinase (thymidylate kinase)	None	GSE2990	Breast cancer		Relapse Free Survival	Uppsala, Oxford	Sotiriou	HG-U133A	203270_at	62	0.887097	0.0225058	0.291072	1.16089	0.475298	0.156369	1.17 [0.76 - 1.80]
GENE	DTYMK	deoxythymidylate kinase (thymidylate kinase)	None	GSE2990	Breast cancer		Distant Metastasis Free Survival	Uppsala, Oxford	Sotiriou	HG-U133A	203270_at	125	0.16	0.0653808	-	1.67604	0.482771	0.27952	1.32 [0.61 - 2.89]
GENE	DTYMK	deoxythymidylate kinase (thymidylate kinase)	None	GSE2990	Breast cancer		Relapse Free Survival	Uppsala, Oxford	Sotiriou	HG-U133A	203270_at	125	0.16	0.0328622	0.376404	1.42321	0.714234	0.115367	1.12 [0.61 - 2.08]
GENE	DTYMK	deoxythymidylate kinase (thymidylate kinase)	None	GSE2990	Breast cancer		Distant Metastasis Free Survival	Uppsala, Oxford	Sotiriou	HG-U133A	203270_at	54	0.259259	0.0291525	0.347512	15.5645	0.474408	0.193059	1.21 [0.71 - 2.06]
GENE	DTYMK	deoxythymidylate kinase (thymidylate kinase)	None	GSE7390	Breast cancer		Distant Metastasis Free Survival	Uppsala, Oxford, Stockholm, IGR, GUYT, CRH (1980-1998)	Desmedt	HG-U133A	203270_at	198	0.277778	0.0362081	0.401097	0.652857	0.271885	0.235126	1.27 [0.83 - 1.92]
GENE	DTYMK	deoxythymidylate kinase (thymidylate kinase)	None	GSE7390	Breast cancer		Overall Survival	Uppsala, Oxford, Stockholm, IGR, GUYT, CRH (1980-1998)	Desmedt	HG-U133A	203270_at	198	0.166667	0.0143823	0.211422	1.20012	0.159569	0.32047	1.38 [0.88 - 2.15]
GENE	DTYMK	deoxythymidylate kinase (thymidylate kinase)	None	GSE7390	Breast cancer		Relapse Free Survival	Uppsala, Oxford, Stockholm, IGR, GUYT, CRH (1980-1998)	Desmedt	HG-U133A	203270_at	198	0.146465	0.00338403	0.0693992	1.17293	0.12038	0.276861	1.32 [0.93 - 1.87]
GENE	DTYMK	deoxythymidylate kinase (thymidylate kinase)	None	GSE12945	Colorectal cancer		Disease Free Survival	Berlin	Staub	HG-U133A	203270_at	51	0.196078	0.204537	-	-1.10238	0.87777	-0.139141	0.87 [0.15 - 5.12]
GENE	DTYMK	deoxythymidylate kinase (thymidylate kinase)	None	GSE12945	Colorectal cancer		Overall Survival	Berlin	Staub	HG-U133A	203270_at	62	0.758065	0.248105	-	0.696122	0.716005	0.210993	1.23 [0.40 - 3.85]
GENE	DTYMK	deoxythymidylate kinase (thymidylate kinase)	None	GSE17536	Colorectal cancer		Overall Survival	MCC	Smith	HG-U133_Plus_2	1553983_at	177	0.887006	0.0534769	-	-0.957374	0.192823	-0.61408	0.54 [0.21 - 1.36]
GENE	DTYMK	deoxythymidylate kinase (thymidylate kinase)	None	GSE17536	Colorectal cancer		Disease Specific Survival	MCC	Smith	HG-U133_Plus_2	203270_at	177	0.361582	0.00617856	0.111683	-0.726404	0.0896013	-0.569871	0.57 [0.29 - 1.09]
GENE	DTYMK	deoxythymidylate kinase (thymidylate kinase)	None	GSE17536	Colorectal cancer		Disease Specific Survival	MCC	Smith	HG-U133_Plus_2	1553983_at	177	0.242938	0.00772861	0.132753	-0.72642	0.0670363	-0.979644	0.38 [0.13 - 1.07]
GENE	DTYMK	deoxythymidylate kinase (thymidylate kinase)	None	GSE17536	Colorectal cancer		Overall Survival	MCC	Smith	HG-U133_Plus_2	1553984_s_at	177	0.299435	0.1917	-	-0.315986	0.715303	-0.110971	0.89 [0.49 - 1.62]
GENE	DTYMK	deoxythymidylate kinase (thymidylate kinase)	None	GSE17536	Colorectal cancer		Disease Specific Survival	MCC	Smith	HG-U133_Plus_2	1553984_s_at	177	0.497175	0.00709428	0.124295	-0.755898	0.115938	-0.538628	0.58 [0.30 - 1.14]
GENE	DTYMK	deoxythymidylate kinase (thymidylate kinase)	None	GSE17536	Colorectal cancer		Overall Survival	MCC	Smith	HG-U133_Plus_2	1565693_at	177	0.531073	0.145268	-	-0.344991	0.307934	-1.06762	0.34 [0.04 - 2.68]
GENE	DTYMK	deoxythymidylate kinase (thymidylate kinase)	None	GSE17536	Colorectal cancer		Disease Free Survival	MCC	Smith	HG-U133_Plus_2	1553983_at	145	0.193103	0.00053527	0.0150191	-1.13125	0.00220601	-2.12148	0.12 [0.03 - 0.47]
GENE	DTYMK	deoxythymidylate kinase (thymidylate kinase)	None	GSE17536	Colorectal cancer		Disease Specific Survival	MCC	Smith	HG-U133_Plus_2	1565693_at	177	0.774011	0.234953	-	0.352498	0.486227	-0.828605	0.44 [0.04 - 4.50]
GENE	DTYMK	deoxythymidylate kinase (thymidylate kinase)	None	GSE17536	Colorectal cancer		Overall Survival	MCC	Smith	HG-U133_Plus_2	1565694_at	177	0.310734	0.0949793	-	0.459451	0.525554	0.538396	1.71 [0.33 - 9.03]
GENE	DTYMK	deoxythymidylate kinase (thymidylate kinase)	None	GSE17536	Colorectal cancer		Disease Free Survival	MCC	Smith	HG-U133_Plus_2	1553984_s_at	145	0.475862	4.90912e-05	0.00186529	-1.48759	0.00235587	-1.27094	0.28 [0.12 - 0.64]
GENE	DTYMK	deoxythymidylate kinase (thymidylate kinase)	None	GSE17536	Colorectal cancer		Disease Specific Survival	MCC	Smith	HG-U133_Plus_2	1565694_at	177	0.310734	0.0556499	-	0.636245	0.445883	0.73637	2.09 [0.31 - 13.87]
GENE	DTYMK	deoxythymidylate kinase (thymidylate kinase)	None	GSE17536	Colorectal cancer		Overall Survival	MCC	Smith	HG-U133_Plus_2	203270_at	177	0.361582	0.1285	-	-0.356066	0.640154	-0.139839	0.87 [0.48 - 1.56]
GENE	DTYMK	deoxythymidylate kinase (thymidylate kinase)	None	GSE17536	Colorectal cancer		Disease Free Survival	MCC	Smith	HG-U133_Plus_2	1565693_at	145	0.57931	0.227108	-	-0.424669	0.879565	-0.206207	0.81 [0.06 - 11.72]
GENE	DTYMK	deoxythymidylate kinase (thymidylate kinase)	None	GSE17536	Colorectal cancer		Disease Free Survival	MCC	Smith	HG-U133_Plus_2	1565694_at	145	0.124138	0.0483616	0.4817	-0.774147	0.901161	-0.156373	0.86 [0.07 - 10.09]
GENE	DTYMK	deoxythymidylate kinase (thymidylate kinase)	None	GSE17536	Colorectal cancer		Disease Free Survival	MCC	Smith	HG-U133_Plus_2	203270_at	145	0.551724	0.00021526	0.00685201	-1.5093	0.00345693	-1.24593	0.29 [0.12 - 0.66]
GENE	DTYMK	deoxythymidylate kinase (thymidylate kinase)	None	GSE14333	Colorectal cancer		Disease Free Survival	Melbourne	Jorissen	HG-U133_Plus_2	1553983_at	226	0.522124	0.000814185	0.0214377	-1.03679	0.0254697	-0.812651	0.44 [0.22 - 0.91]
GENE	DTYMK	deoxythymidylate kinase (thymidylate kinase)	None	GSE14333	Colorectal cancer		Disease Free Survival	Melbourne	Jorissen	HG-U133_Plus_2	1553984_s_at	226	0.840708	0.000663512	0.0180296	-15.348	0.00384173	-0.904088	0.40 [0.22 - 0.75]
GENE	DTYMK	deoxythymidylate kinase (thymidylate kinase)	None	GSE14333	Colorectal cancer		Disease Free Survival	Melbourne	Jorissen	HG-U133_Plus_2	203270_at	226	0.384956	4.43825e-06	0.000213506	-1.30016	0.00373083	-0.57466	0.56 [0.38 - 0.83]
GENE	DTYMK	deoxythymidylate kinase (thymidylate kinase)	None	GSE14333	Colorectal cancer		Disease Free Survival	Melbourne	Jorissen	HG-U133_Plus_2	1565693_at	226	0.292035	0.103414	-	0.569283	0.417751	0.115614	1.12 [0.85 - 1.48]
GENE	DTYMK	deoxythymidylate kinase (thymidylate kinase)	None	GSE14333	Colorectal cancer		Disease Free Survival	Melbourne	Jorissen	HG-U133_Plus_2	1565694_at	226	0.420354	0.132177	-	-0.430594	0.941814	-0.013118	0.99 [0.69 - 1.40]
GENE	DTYMK	deoxythymidylate kinase (thymidylate kinase)	None	GSE17537	Colorectal cancer		Overall Survival	VMC	Smith	HG-U133_Plus_2	1553983_at	55	0.8	0.241864	-	0.56493	0.960807	-0.0450094	0.96 [0.16 - 5.76]
GENE	DTYMK	deoxythymidylate kinase (thymidylate kinase)	None	GSE17537	Colorectal cancer		Overall Survival	VMC	Smith	HG-U133_Plus_2	1553984_s_at	55	0.127273	0.185503	-	1.27206	0.452666	0.294352	1.34 [0.62 - 2.89]
GENE	DTYMK	deoxythymidylate kinase (thymidylate kinase)	None	GSE17537	Colorectal cancer		Overall Survival	VMC	Smith	HG-U133_Plus_2	203270_at	55	0.709091	0.137114	-	0.66776	0.511099	0.263967	1.30 [0.59 - 2.86]
GENE	DTYMK	deoxythymidylate kinase (thymidylate kinase)	None	GSE17537	Colorectal cancer		Overall Survival	VMC	Smith	HG-U133_Plus_2	1565693_at	55	0.127273	0.0257596	0.31952	-1.10797	0.247833	-2.31182	0.10 [0.00 - 5.00]
GENE	DTYMK	deoxythymidylate kinase (thymidylate kinase)	None	GSE17537	Colorectal cancer		Overall Survival	VMC	Smith	HG-U133_Plus_2	1565694_at	55	0.836364	0.0971275	-	-1.54485	0.793423	0.447599	1.56 [0.05 - 44.60]
GENE	DTYMK	deoxythymidylate kinase (thymidylate kinase)	None	GSE17537	Colorectal cancer		Disease Free Survival	VMC	Smith	HG-U133_Plus_2	203270_at	55	0.454545	0.11057	-	0.784295	0.254111	0.524289	1.69 [0.69 - 4.16]
GENE	DTYMK	deoxythymidylate kinase (thymidylate kinase)	None	GSE17537	Colorectal cancer		Disease Free Survival	VMC	Smith	HG-U133_Plus_2	1553983_at	55	0.381818	0.0849618	-	0.898732	0.682865	0.400028	1.49 [0.22 - 10.17]
GENE	DTYMK	deoxythymidylate kinase (thymidylate kinase)	None	GSE17537	Colorectal cancer		Disease Free Survival	VMC	Smith	HG-U133_Plus_2	1553984_s_at	55	0.163636	0.032465	0.373389	15.3703	0.118673	0.717105	2.05 [0.83 - 5.04]
GENE	DTYMK	deoxythymidylate kinase (thymidylate kinase)	None	GSE17537	Colorectal cancer		Disease Specific Survival	VMC	Smith	HG-U133_Plus_2	203270_at	49	0.897959	0.067503	-	1.15774	0.300645	0.613907	1.85 [0.58 - 5.91]
GENE	DTYMK	deoxythymidylate kinase (thymidylate kinase)	None	GSE17537	Colorectal cancer		Disease Specific Survival	VMC	Smith	HG-U133_Plus_2	1553983_at	49	0.714286	0.185915	-	0.758071	0.818986	0.268813	1.31 [0.13 - 13.08]
GENE	DTYMK	deoxythymidylate kinase (thymidylate kinase)	None	GSE17537	Colorectal cancer		Disease Specific Survival	VMC	Smith	HG-U133_Plus_2	1553984_s_at	49	0.204082	0.0716662	-	15.3881	0.201119	0.780071	2.18 [0.66 - 7.21]
GENE	DTYMK	deoxythymidylate kinase (thymidylate kinase)	None	GSE17537	Colorectal cancer		Disease Free Survival	VMC	Smith	HG-U133_Plus_2	1565693_at	55	0.127273	0.0127524	0.193551	-1.32484	0.156679	-3.07936	0.05 [0.00 - 3.26]
GENE	DTYMK	deoxythymidylate kinase (thymidylate kinase)	None	GSE17537	Colorectal cancer		Disease Free Survival	VMC	Smith	HG-U133_Plus_2	1565694_at	55	0.545455	0.0150517	0.218549	1.21594	0.232781	2.27833	9.76 [0.23 - 411.88]
GENE	DTYMK	deoxythymidylate kinase (thymidylate kinase)	None	GSE17537	Colorectal cancer		Disease Specific Survival	VMC	Smith	HG-U133_Plus_2	1565693_at	49	0.122449	0.0135649	0.202555	-1.40548	0.684815	-1.07106	0.34 [0.00 - 60.39]
GENE	DTYMK	deoxythymidylate kinase (thymidylate kinase)	None	GSE17537	Colorectal cancer		Disease Specific Survival	VMC	Smith	HG-U133_Plus_2	1565694_at	49	0.836735	0.0693373	-	-15.4092	0.693755	-0.90368	0.41 [0.00 - 36.40]
GENE	DTYMK	deoxythymidylate kinase (thymidylate kinase)	None	GSE11595	Esophagus cancer	Adenocarcinoma	Overall Survival	Sutton	Giddings	CRUKDMF_22K_v1.0.0	810156	34	0.117647	0.000910035	0.023545	-1.79696	0.175226	-0.928367	0.40 [0.10 - 1.51]
GENE	DTYMK	deoxythymidylate kinase (thymidylate kinase)	None	GSE22138	Eye cancer	Uveal melanoma	Distant Metastasis Free Survival	BRCIC	Laurent	HG-U133_Plus_2	1553983_at	63	0.111111	0.166913	-	-0.665058	0.950366	-0.0216558	0.98 [0.49 - 1.94]
GENE	DTYMK	deoxythymidylate kinase (thymidylate kinase)	None	GSE22138	Eye cancer	Uveal melanoma	Distant Metastasis Free Survival	BRCIC	Laurent	HG-U133_Plus_2	1553984_s_at	63	0.555556	0.0248213	0.311487	0.746751	0.212235	0.315572	1.37 [0.84 - 2.25]
GENE	DTYMK	deoxythymidylate kinase (thymidylate kinase)	None	GSE22138	Eye cancer	Uveal melanoma	Distant Metastasis Free Survival	BRCIC	Laurent	HG-U133_Plus_2	203270_at	63	0.730159	0.0045466	0.0878058	0.964321	0.0404435	0.70332	2.02 [1.03 - 3.96]
GENE	DTYMK	deoxythymidylate kinase (thymidylate kinase)	None	GSE22138	Eye cancer	Uveal melanoma	Distant Metastasis Free Survival	BRCIC	Laurent	HG-U133_Plus_2	1565693_at	63	0.68254	0.00605126	0.109888	-1.11495	0.0790294	-1.98618	0.14 [0.01 - 1.26]
GENE	DTYMK	deoxythymidylate kinase (thymidylate kinase)	None	GSE22138	Eye cancer	Uveal melanoma	Distant Metastasis Free Survival	BRCIC	Laurent	HG-U133_Plus_2	1565694_at	63	0.587302	0.00775767	0.133136	-1.02872	0.711969	-2.155	0.12 [0.00 - 10775.07]
GENE	DTYMK	deoxythymidylate kinase (thymidylate kinase)	None	GSE2837	Head and neck cancer	Squamous cell carcinoma	Relapse Free Survival	VUMC, VAMC, UTMDACC (1992-2005)	Chung	U133_X3P	Hs2.352231.1.A1_3p_x_at	28	0.785714	0.0211255	0.278474	-2.06103	0.168975	-8.94214	0.00 [0.00 - 44.69]
GENE	DTYMK	deoxythymidylate kinase (thymidylate kinase)	None	GSE2837	Head and neck cancer	Squamous cell carcinoma	Relapse Free Survival	VUMC, VAMC, UTMDACC (1992-2005)	Chung	U133_X3P	g6912339_3p_s_at	28	0.464286	0.0382741	0.415755	-1.1099	0.230973	-0.228086	0.80 [0.55 - 1.16]
GENE	DTYMK	deoxythymidylate kinase (thymidylate kinase)	None	GSE2837	Head and neck cancer	Squamous cell carcinoma	Relapse Free Survival	VUMC, VAMC, UTMDACC (1992-2005)	Chung	U133_X3P	Hs2.367821.1.A1_3p_at	28	0.642857	0.144412	-	-0.923357	0.683229	-1.3464	0.26 [0.00 - 167.44]
GENE	DTYMK	deoxythymidylate kinase (thymidylate kinase)	None	GSE2837	Head and neck cancer	Squamous cell carcinoma	Relapse Free Survival	VUMC, VAMC, UTMDACC (1992-2005)	Chung	U133_X3P	Hs2.352231.1.A1_3p_at	28	0.714286	0.063488	-	-1.33381	0.861946	-0.495358	0.61 [0.00 - 162.04]
GENE	DTYMK	deoxythymidylate kinase (thymidylate kinase)	None	GSE2837	Head and neck cancer	Squamous cell carcinoma	Relapse Free Survival	VUMC, VAMC, UTMDACC (1992-2005)	Chung	U133_X3P	Hs2.367821.1.S1_3p_at	28	0.214286	0.027653	0.335337	-1.23725	0.33541	-3.06778	0.05 [0.00 - 23.91]
GENE	DTYMK	deoxythymidylate kinase (thymidylate kinase)	None	jacob-00182-CANDF	Lung cancer	Adenocarcinoma	Overall Survival	CAN/DF	Shedden	HG-U133A	203270_at	82	0.780488	0.00442554	0.0859505	0.998071	0.00887942	1.0562	2.88 [1.30 - 6.34]
GENE	DTYMK	deoxythymidylate kinase (thymidylate kinase)	None	HARVARD-LC	Lung cancer	Adenocarcinoma	Overall Survival	Harvard	Beer	HG-U95A	1136_at	84	0.357143	0.000879454	0.0228774	1.13395	0.0288683	0.707989	2.03 [1.08 - 3.83]
GENE	DTYMK	deoxythymidylate kinase (thymidylate kinase)	None	jacob-00182-HLM	Lung cancer	Adenocarcinoma	Overall Survival	HLM	Shedden	HG-U133A	203270_at	79	0.835443	0.0614261	-	0.621344	0.330795	0.340216	1.41 [0.71 - 2.79]
GENE	DTYMK	deoxythymidylate kinase (thymidylate kinase)	None	MICHIGAN-LC	Lung cancer	Adenocarcinoma	Overall Survival	Michigan (1994-2000)	Beer	HuGeneFL	L16991_at	86	0.802326	0.0473512	0.475479	0.884916	0.311168	0.425827	1.53 [0.67 - 3.49]
GENE	DTYMK	deoxythymidylate kinase (thymidylate kinase)	None	jacob-00182-MSK	Lung cancer	Adenocarcinoma	Overall Survival	MSK	Shedden	HG-U133A	203270_at	104	0.615385	0.00589982	0.10774	0.882359	0.0566191	0.577847	1.78 [0.98 - 3.23]
GENE	DTYMK	deoxythymidylate kinase (thymidylate kinase)	None	GSE13213	Lung cancer	Adenocarcinoma	Overall Survival	Nagoya (1995-1999, 2002-2004)	Tomida	G4112F	A_23_P123974	117	0.598291	0.00270262	0.0578929	0.838836	0.00386063	0.781255	2.18 [1.29 - 3.71]
GENE	DTYMK	deoxythymidylate kinase (thymidylate kinase)	None	GSE13213	Lung cancer	Adenocarcinoma	Overall Survival	Nagoya (1995-1999, 2002-2004)	Tomida	G4112F	A_23_P135364	117	0.512821	0.0026016	0.056132	0.870088	0.00903427	0.717571	2.05 [1.20 - 3.51]
GENE	DTYMK	deoxythymidylate kinase (thymidylate kinase)	None	GSE31210	Lung cancer	Adenocarcinoma	Relapse Free Survival	NCCRI	Okayama	HG-U133_Plus_2	203270_at	204	0.754902	1.08685e-06	5.87561e-05	1.25385	0.00239234	0.733533	2.08 [1.30 - 3.34]
GENE	DTYMK	deoxythymidylate kinase (thymidylate kinase)	None	GSE31210	Lung cancer	Adenocarcinoma	Relapse Free Survival	NCCRI	Okayama	HG-U133_Plus_2	1553983_at	204	0.54902	0.0806423	-	0.472531	0.356397	0.436487	1.55 [0.61 - 3.91]
GENE	DTYMK	deoxythymidylate kinase (thymidylate kinase)	None	GSE31210	Lung cancer	Adenocarcinoma	Relapse Free Survival	NCCRI	Okayama	HG-U133_Plus_2	1553984_s_at	204	0.671569	4.89402e-06	0.000233411	1.18572	0.00310426	0.739913	2.10 [1.28 - 3.42]
GENE	DTYMK	deoxythymidylate kinase (thymidylate kinase)	None	GSE31210	Lung cancer	Adenocarcinoma	Overall Survival	NCCRI	Okayama	HG-U133_Plus_2	1565693_at	204	0.102941	0.00802487	0.136632	-1.09181	0.0322413	-0.47644	0.62 [0.40 - 0.96]
GENE	DTYMK	deoxythymidylate kinase (thymidylate kinase)	None	GSE31210	Lung cancer	Adenocarcinoma	Overall Survival	NCCRI	Okayama	HG-U133_Plus_2	1565694_at	204	0.803922	0.106184	-	0.634946	0.531987	0.275326	1.32 [0.56 - 3.12]
GENE	DTYMK	deoxythymidylate kinase (thymidylate kinase)	None	GSE31210	Lung cancer	Adenocarcinoma	Relapse Free Survival	NCCRI	Okayama	HG-U133_Plus_2	1565693_at	204	0.289216	0.00193938	0.0441656	-0.826424	0.00917039	-0.437546	0.65 [0.46 - 0.90]
GENE	DTYMK	deoxythymidylate kinase (thymidylate kinase)	None	GSE31210	Lung cancer	Adenocarcinoma	Relapse Free Survival	NCCRI	Okayama	HG-U133_Plus_2	1565694_at	204	0.789216	0.0020854	0.0468732	0.85273	0.124496	0.561328	1.75 [0.86 - 3.59]
GENE	DTYMK	deoxythymidylate kinase (thymidylate kinase)	None	GSE31210	Lung cancer	Adenocarcinoma	Overall Survival	NCCRI	Okayama	HG-U133_Plus_2	203270_at	204	0.696078	0.00609806	0.110549	0.965972	0.234411	0.441166	1.55 [0.75 - 3.22]
GENE	DTYMK	deoxythymidylate kinase (thymidylate kinase)	None	GSE31210	Lung cancer	Adenocarcinoma	Overall Survival	NCCRI	Okayama	HG-U133_Plus_2	1553983_at	204	0.578431	0.175387	-	0.491709	0.730994	0.221057	1.25 [0.35 - 4.40]
GENE	DTYMK	deoxythymidylate kinase (thymidylate kinase)	None	GSE31210	Lung cancer	Adenocarcinoma	Overall Survival	NCCRI	Okayama	HG-U133_Plus_2	1553984_s_at	204	0.681373	0.000199093	0.00640198	1.29699	0.0424485	0.713307	2.04 [1.02 - 4.06]
GENE	DTYMK	deoxythymidylate kinase (thymidylate kinase)	None	jacob-00182-UM	Lung cancer	Adenocarcinoma	Overall Survival	UM	Shedden	HG-U133A	203270_at	178	0.842697	0.0593339	-	0.458129	0.145724	0.320384	1.38 [0.89 - 2.12]
GENE	DTYMK	deoxythymidylate kinase (thymidylate kinase)	None	GSE3141	Lung cancer	NSCLC	Overall Survival	Duke	Bild	HG-U133_Plus_2	1553983_at	111	0.432432	0.182566	-	0.359703	0.930418	-0.0336689	0.97 [0.45 - 2.06]
GENE	DTYMK	deoxythymidylate kinase (thymidylate kinase)	None	GSE3141	Lung cancer	NSCLC	Overall Survival	Duke	Bild	HG-U133_Plus_2	1553984_s_at	111	0.891892	0.218677	-	-0.628108	0.795775	-0.111496	0.89 [0.38 - 2.08]
GENE	DTYMK	deoxythymidylate kinase (thymidylate kinase)	None	GSE3141	Lung cancer	NSCLC	Overall Survival	Duke	Bild	HG-U133_Plus_2	1565693_at	111	0.855856	0.00958887	0.15643	0.819618	0.129385	0.259248	1.30 [0.93 - 1.81]
GENE	DTYMK	deoxythymidylate kinase (thymidylate kinase)	None	GSE3141	Lung cancer	NSCLC	Overall Survival	Duke	Bild	HG-U133_Plus_2	1565694_at	111	0.783784	0.0852835	-	-0.591583	0.758938	0.0820922	1.09 [0.64 - 1.83]
GENE	DTYMK	deoxythymidylate kinase (thymidylate kinase)	None	GSE3141	Lung cancer	NSCLC	Overall Survival	Duke	Bild	HG-U133_Plus_2	203270_at	111	0.315315	0.038824	0.419586	0.626454	0.25132	0.19179	1.21 [0.87 - 1.68]
GENE	DTYMK	deoxythymidylate kinase (thymidylate kinase)	None	GSE14814	Lung cancer	NSCLC	Overall Survival	JRB.10	Zhu	HG-U133A	203270_at	90	0.388889	0.0828547	-	0.611375	0.265986	0.405658	1.50 [0.73 - 3.07]
GENE	DTYMK	deoxythymidylate kinase (thymidylate kinase)	None	GSE14814	Lung cancer	NSCLC	Disease Specific Survival	JRB.10	Zhu	HG-U133A	203270_at	90	0.388889	0.0928879	-	0.685311	0.25439	0.47787	1.61 [0.71 - 3.67]
GENE	DTYMK	deoxythymidylate kinase (thymidylate kinase)	None	GSE4716-GPL3694	Lung cancer	NSCLC	Overall Survival	Nagoya (1995-1996)	Tomida	GF200	529	50	0.7	0.153601	-	-0.879357	0.431869	0.409735	1.51 [0.54 - 4.18]
GENE	DTYMK	deoxythymidylate kinase (thymidylate kinase)	None	GSE8894	Lung cancer	NSCLC	Relapse Free Survival	Seoul (1995-2005)	Lee	HG-U133_Plus_2	1553983_at	138	0.391304	0.0997045	-	0.418299	0.672098	0.134659	1.14 [0.61 - 2.13]
GENE	DTYMK	deoxythymidylate kinase (thymidylate kinase)	None	GSE8894	Lung cancer	NSCLC	Relapse Free Survival	Seoul (1995-2005)	Lee	HG-U133_Plus_2	1553984_s_at	138	0.434783	0.0187299	0.255772	0.587495	0.182208	0.187364	1.21 [0.92 - 1.59]
GENE	DTYMK	deoxythymidylate kinase (thymidylate kinase)	None	GSE8894	Lung cancer	NSCLC	Relapse Free Survival	Seoul (1995-2005)	Lee	HG-U133_Plus_2	1565693_at	138	0.34058	0.0284894	0.342165	-0.527777	0.0674596	-2.13418	0.12 [0.01 - 1.17]
GENE	DTYMK	deoxythymidylate kinase (thymidylate kinase)	None	GSE8894	Lung cancer	NSCLC	Relapse Free Survival	Seoul (1995-2005)	Lee	HG-U133_Plus_2	1565694_at	138	0.188406	0.00747755	0.129431	-0.700564	0.123346	-11.034	0.00 [0.00 - 20.11]
GENE	DTYMK	deoxythymidylate kinase (thymidylate kinase)	None	GSE8894	Lung cancer	NSCLC	Relapse Free Survival	Seoul (1995-2005)	Lee	HG-U133_Plus_2	203270_at	138	0.202899	0.0570307	-	0.641223	0.401961	0.127921	1.14 [0.84 - 1.53]
GENE	DTYMK	deoxythymidylate kinase (thymidylate kinase)	None	GSE4573	Lung cancer	Squamous cell carcinoma	Overall Survival	Michigan (1991-2002)	Raponi	HG-U133A	203270_at	129	0.317829	0.00111733	0.0279665	0.977335	0.0548741	0.536972	1.71 [0.99 - 2.96]
GENE	DTYMK	deoxythymidylate kinase (thymidylate kinase)	None	GSE17710	Lung cancer	Squamous cell carcinoma	Relapse Free Survival	UNC	Wilkerson	Agilent-UNC-custom-4X44K	12280	56	0.714286	0.20333	-	0.44911	0.804473	0.088161	1.09 [0.54 - 2.19]
GENE	DTYMK	deoxythymidylate kinase (thymidylate kinase)	None	GSE17710	Lung cancer	Squamous cell carcinoma	Relapse Free Survival	UNC	Wilkerson	Agilent-UNC-custom-4X44K	1087	56	0.446429	0.3088	-	-0.350661	0.801428	0.0874287	1.09 [0.55 - 2.16]
GENE	DTYMK	deoxythymidylate kinase (thymidylate kinase)	None	GSE17710	Lung cancer	Squamous cell carcinoma	Overall Survival	UNC	Wilkerson	Agilent-UNC-custom-4X44K	12280	56	0.714286	0.166963	-	0.502111	0.574952	0.207819	1.23 [0.60 - 2.55]
GENE	DTYMK	deoxythymidylate kinase (thymidylate kinase)	None	GSE17710	Lung cancer	Squamous cell carcinoma	Overall Survival	UNC	Wilkerson	Agilent-UNC-custom-4X44K	1087	56	0.642857	0.279168	-	0.382989	0.603301	0.190529	1.21 [0.59 - 2.48]
GENE	DTYMK	deoxythymidylate kinase (thymidylate kinase)	None	GSE9891	Ovarian cancer		Overall Survival	AOCS, RBH, WH, NKI-AVL (1992-2006)	Tothill	HG-U133_Plus_2	203270_at	278	0.769784	0.112276	-	-0.383068	0.869459	0.0267729	1.03 [0.75 - 1.41]
GENE	DTYMK	deoxythymidylate kinase (thymidylate kinase)	None	GSE9891	Ovarian cancer		Overall Survival	AOCS, RBH, WH, NKI-AVL (1992-2006)	Tothill	HG-U133_Plus_2	1553983_at	278	0.593525	0.286146	-	-0.210022	0.611176	-0.121354	0.89 [0.55 - 1.41]
GENE	DTYMK	deoxythymidylate kinase (thymidylate kinase)	None	GSE9891	Ovarian cancer		Overall Survival	AOCS, RBH, WH, NKI-AVL (1992-2006)	Tothill	HG-U133_Plus_2	1553984_s_at	278	0.76259	0.0534878	-	-0.472549	0.837945	-0.0318555	0.97 [0.71 - 1.31]
GENE	DTYMK	deoxythymidylate kinase (thymidylate kinase)	None	GSE9891	Ovarian cancer		Overall Survival	AOCS, RBH, WH, NKI-AVL (1992-2006)	Tothill	HG-U133_Plus_2	1565693_at	278	0.73741	0.261709	-	0.246043	0.996333	-0.00162415	1.00 [0.50 - 2.00]
GENE	DTYMK	deoxythymidylate kinase (thymidylate kinase)	None	GSE9891	Ovarian cancer		Overall Survival	AOCS, RBH, WH, NKI-AVL (1992-2006)	Tothill	HG-U133_Plus_2	1565694_at	278	0.489209	0.207458	-	-0.237614	0.665043	-0.188069	0.83 [0.35 - 1.94]
GENE	DTYMK	deoxythymidylate kinase (thymidylate kinase)	None	DUKE-OC	Ovarian cancer		Overall Survival	Duke	Bild	HG-U133A	203270_at	133	0.105263	0.113196	-	0.719923	0.982748	-0.00627626	0.99 [0.56 - 1.76]
GENE	DTYMK	deoxythymidylate kinase (thymidylate kinase)	None	GSE8841	Ovarian cancer		Overall Survival	Milan (1992-2003)	Marchini	G4100A	5625	81	0.37037	0.0902222	-	1.04877	0.732484	0.168257	1.18 [0.45 - 3.11]
GENE	DTYMK	deoxythymidylate kinase (thymidylate kinase)	None	GSE8841	Ovarian cancer		Overall Survival	Milan (1992-2003)	Marchini	G4100A	4248	81	0.506173	0.0313195	0.364592	1.29988	0.15446	0.718265	2.05 [0.76 - 5.51]
GENE	DTYMK	deoxythymidylate kinase (thymidylate kinase)	None	GSE26712	Ovarian cancer		Disease Free Survival	MSKCC (1990-2003)	Bonome	HG-U133_Plus_2	203270_at	185	0.578378	0.0649897	-	-0.30483	0.32521	-0.119715	0.89 [0.70 - 1.13]
GENE	DTYMK	deoxythymidylate kinase (thymidylate kinase)	None	GSE26712	Ovarian cancer		Overall Survival	MSKCC (1990-2003)	Bonome	HG-U133_Plus_2	203270_at	185	0.578378	0.15677	-	-0.254114	0.683752	-0.0534505	0.95 [0.73 - 1.23]
GENE	DTYMK	deoxythymidylate kinase (thymidylate kinase)	None	GSE17260	Ovarian cancer		Overall Survival	Niigata (1997-2008)	Yoshihara	G4112A	A_23_P135364	110	0.690909	0.0481045	0.480125	0.596002	0.356627	0.174337	1.19 [0.82 - 1.72]
GENE	DTYMK	deoxythymidylate kinase (thymidylate kinase)	None	GSE17260	Ovarian cancer		Progression Free Survival	Niigata (1997-2008)	Yoshihara	G4112A	A_23_P123974	110	0.381818	0.171429	-	0.326655	0.2158	0.230167	1.26 [0.87 - 1.81]
GENE	DTYMK	deoxythymidylate kinase (thymidylate kinase)	None	GSE17260	Ovarian cancer		Progression Free Survival	Niigata (1997-2008)	Yoshihara	G4112A	A_23_P135364	110	0.127273	0.0781005	-	0.685057	0.415936	0.134938	1.14 [0.83 - 1.58]
GENE	DTYMK	deoxythymidylate kinase (thymidylate kinase)	None	GSE17260	Ovarian cancer		Overall Survival	Niigata (1997-2008)	Yoshihara	G4112A	A_23_P123974	110	0.554545	0.0407572	0.432821	0.60929	0.17748	0.27988	1.32 [0.88 - 1.99]
GENE	DTYMK	deoxythymidylate kinase (thymidylate kinase)	None	GSE14764	Ovarian cancer		Overall Survival	TOC	Denkert	HG-U133A	203270_at	80	0.875	0.00490138	0.0931703	1.31919	0.0259306	0.735386	2.09 [1.09 - 3.98]
GENE	DTYMK	deoxythymidylate kinase (thymidylate kinase)	None	GSE16560	Prostate cancer		Overall Survival	Sweden (1977-1999)	Sboner	6K DASL	DAP2_2867	281	0.330961	0.0348603	0.391297	0.320953	0.526904	0.0466558	1.05 [0.91 - 1.21]
GENE	DTYMK	deoxythymidylate kinase (thymidylate kinase)	None	GSE19234	Skin cancer	Melanoma	Overall Survival	NYU	Bogunovic	HG-U133_Plus_2	1553983_at	38	0.263158	0.00495593	0.0939857	2.35955	0.00855105	1.40623	4.08 [1.43 - 11.64]
GENE	DTYMK	deoxythymidylate kinase (thymidylate kinase)	None	GSE19234	Skin cancer	Melanoma	Overall Survival	NYU	Bogunovic	HG-U133_Plus_2	1553984_s_at	38	0.868421	6.50134e-06	0.000302276	2.34444	0.00191357	1.6663	5.29 [1.85 - 15.16]
GENE	DTYMK	deoxythymidylate kinase (thymidylate kinase)	None	GSE19234	Skin cancer	Melanoma	Overall Survival	NYU	Bogunovic	HG-U133_Plus_2	1565693_at	38	0.815789	0.103562	-	-1.16168	0.252769	-0.357392	0.70 [0.38 - 1.29]
GENE	DTYMK	deoxythymidylate kinase (thymidylate kinase)	None	GSE19234	Skin cancer	Melanoma	Overall Survival	NYU	Bogunovic	HG-U133_Plus_2	1565694_at	38	0.526316	0.0383401	0.416217	0.955308	0.534893	0.619899	1.86 [0.26 - 13.17]
GENE	DTYMK	deoxythymidylate kinase (thymidylate kinase)	None	GSE19234	Skin cancer	Melanoma	Overall Survival	NYU	Bogunovic	HG-U133_Plus_2	203270_at	38	0.815789	0.000206689	0.00661407	1.81538	0.00121805	1.4103	4.10 [1.74 - 9.63]
GENE	DTYMK	deoxythymidylate kinase (thymidylate kinase)	None	GSE30929	Soft tissue cancer	Liposarcoma	Distant Recurrence Free Survival	MSKCC (1993-2008)	Gobble	HG-U133A	203270_at	140	0.714286	7.02257e-05	0.00256316	1.1146	0.0129527	0.937176	2.55 [1.22 - 5.35]
